# Supplementary material for: Circulating monocytes associated with anti-PD-1 resistance in human biliary cancer induce T cell paralysis
Source: Cell Rep. Author manuscript; Available in PMC 2023 Mar 29. (PMC10060099; doi:10.1016/j.celrep.2022.111384)
Supplement: 2 [file NIHMS1837779-supplement-2.xlsx]

## Sheet: Sheet1
Table S4. Gene ontology pathway analysis results for CD14APC, related to Figure 4.
ID	Description	GeneRatio	BgRatio	pvalue	p.adjust	qvalue	geneID	Count	Number of genes
Enriched in monocytes (II)	Enriched in monocytes (II)	Enriched in monocytes (II)	17/29	190/2630	4.78778072357473e-13	2.10662351837288e-11	1.46153306298597e-11	MAFB/TYROBP/SERPINA1/GRN/CEBPD/CLEC7A/SLC11A1/CD14/LST1/LGALS2/S100A12/C5AR1/FCN1/AIF1/CST3/S100A8/S100A9	17
Cell cycle and transcription	Cell cycle and transcription	Cell cycle and transcription	17/29	336/2630	5.36058124323932e-09	1.17932787351265e-07	8.18193979231265e-08	MAFB/TYROBP/SERPINA1/GRN/CEBPD/CLEC7A/SLC11A1/CD14/LST1/LGALS2/S100A12/C5AR1/FCN1/AIF1/VCAN/CST3/S100A9	17
MHC-TLR7-TLR8 cluster	MHC-TLR7-TLR8 cluster	MHC-TLR7-TLR8 cluster	4/29	18/2630	3.28322292730546e-05	0.000453978707084544	0.000314961303958176	HLA-DRB1/HLA-DPA1/HLA-DPB1/CD74	4
Enriched in antigen presentation (I)	Enriched in antigen presentation (I)	Enriched in antigen presentation (I)	4/29	19/2630	4.12707915531404e-05	0.000453978707084544	0.000314961303958176	HLA-DRB1/HLA-DPA1/HLA-DPB1/CD74	4
Enriched in antigen presentation (II)	Enriched in antigen presentation (II)	Enriched in antigen presentation (II)	4/29	25/2630	0.000128656346390059	0.00113217584823252	0.000785480851644568	HLA-DRB1/ITGB2/HLA-DPB1/AIF1	4
Lysosomal/endosomal proteins	Lysosomal/endosomal proteins	Lysosomal/endosomal proteins	3/29	12/2630	0.000248240204980927	0.00182042816986013	0.00126297648148191	SLC11A1/PSAP/CTSS	3
Enriched in antigen presentation (III)	Enriched in antigen presentation (III)	Enriched in antigen presentation (III)	3/29	17/2630	0.000739291353490501	0.00464697422194029	0.00322397733101121	HLA-DRB1/ITGB2/AIF1	3
antigen processing and presentation	antigen processing and presentation	antigen processing and presentation	2/29	12/2630	0.00723741914704742	0.0353829380522318	0.0245479713759503	HLA-DPA1/HLA-DPB1	2
inflammatory response	inflammatory response	inflammatory response	2/29	12/2630	0.00723741914704742	0.0353829380522318	0.0245479713759503	TYROBP/AIF1	2
regulation of antigen presentation and immune response	regulation of antigen presentation and immune response	regulation of antigen presentation and immune response	4/29	82/2630	0.0115116479512465	0.0506512509854844	0.0351408200616997	HLA-DRB1/CLEC7A/HLA-DPA1/HLA-DPB1	4
extracellular matrix (II)	extracellular matrix (II)	extracellular matrix (II)	3/29	46/2630	0.0133140581474184	0.0532562325896737	0.0369481039497736	GRN/VCAN/CST3	3
transcription regulation in cell development	transcription regulation in cell development	transcription regulation in cell development	3/29	48/2630	0.014947772512112	0.0545084770330522	0.0378168859798687	TYROBP/LST1/VCAN	3
viral sensing & immunity; IRF2 targets network (I)	viral sensing & immunity; IRF2 targets network (I)	viral sensing & immunity; IRF2 targets network (I)	2/29	18/2630	0.01610477730522	0.0545084770330522	0.0378168859798687	AIF1/CTSS	2
enriched in membrane proteins	enriched in membrane proteins	enriched in membrane proteins	2/29	20/2630	0.0197290399010904	0.0620055539748555	0.0430182073031294	HLA-DRB1/C5AR1	2
Blood coagulation	Blood coagulation	Blood coagulation	2/29	23/2630	0.0257406958950296	0.0755060412920869	0.0523845741021656	SERPINA1/PSAP	2
TLR and inflammatory signaling	TLR and inflammatory signaling	TLR and inflammatory signaling	2/29	47/2630	0.0935669702643599	0.198778074716061	0.137908233654683	TYROBP/C5AR1	2
regulation of signal transduction	regulation of signal transduction	regulation of signal transduction	2/29	48/2630	0.096985196253588	0.198778074716061	0.137908233654683	S100A12/C5AR1	2
enriched in neutrophils (I)	enriched in neutrophils (I)	enriched in neutrophils (I)	2/29	53/2630	0.114597049920421	0.198778074716061	0.137908233654683	MXD1/C5AR1	2
formyl peptide receptor mediated neutrophil response	formyl peptide receptor mediated neutrophil response	formyl peptide receptor mediated neutrophil response	1/29	11/2630	0.11502886342618	0.198778074716061	0.137908233654683	SLC11A1	1
integrin mediated leukocyte migration	integrin mediated leukocyte migration	integrin mediated leukocyte migration	1/29	11/2630	0.11502886342618	0.198778074716061	0.137908233654683	ITGB2	1
integrins and cell adhesion	integrins and cell adhesion	integrins and cell adhesion	1/29	11/2630	0.11502886342618	0.198778074716061	0.137908233654683	ITGB2	1
lysosome	lysosome	lysosome	1/29	11/2630	0.11502886342618	0.198778074716061	0.137908233654683	PSAP	1
antigen presentation (lipids and proteins)	antigen presentation (lipids and proteins)	antigen presentation (lipids and proteins)	1/29	12/2630	0.124828085633373	0.198778074716061	0.137908233654683	HLA-DRB1	1
recruitment of neutrophils	recruitment of neutrophils	recruitment of neutrophils	1/29	12/2630	0.124828085633373	0.198778074716061	0.137908233654683	C5AR1	1
Enriched in monocytes (IV)	Enriched in monocytes (IV)	Enriched in monocytes (IV)	2/29	58/2630	0.132976945326803	0.198778074716061	0.137908233654683	CTSS/LYZ	2
T cell surface, activation	T cell surface, activation	T cell surface, activation	1/29	13/2630	0.134522503324982	0.198778074716061	0.137908233654683	TYROBP	1
Platelet activation and degranulation	Platelet activation and degranulation	Platelet activation and degranulation	1/29	13/2630	0.134522503324982	0.198778074716061	0.137908233654683	SERPINA1	1
Suppression of MAPK signaling	Suppression of MAPK signaling	Suppression of MAPK signaling	1/29	13/2630	0.134522503324982	0.198778074716061	0.137908233654683	CD14	1
targets of FOSL1/2	targets of FOSL1/2	targets of FOSL1/2	1/29	13/2630	0.134522503324982	0.198778074716061	0.137908233654683	THBD	1
complement and other receptors in DCs	complement and other receptors in DCs	complement and other receptors in DCs	1/29	14/2630	0.144113197785653	0.198778074716061	0.137908233654683	TYROBP	1
extracellular matrix, complement	extracellular matrix, complement	extracellular matrix, complement	1/29	15/2630	0.15360123955332	0.198778074716061	0.137908233654683	FCN1	1
enriched in neutrophils (II)	enriched in neutrophils (II)	enriched in neutrophils (II)	1/29	15/2630	0.15360123955332	0.198778074716061	0.137908233654683	TYROBP	1
extracellular matrix (III)	extracellular matrix (III)	extracellular matrix (III)	1/29	15/2630	0.15360123955332	0.198778074716061	0.137908233654683	VCAN	1
translation initiation factor 3 complex	translation initiation factor 3 complex	translation initiation factor 3 complex	1/29	15/2630	0.15360123955332	0.198778074716061	0.137908233654683	RPL3	1
complement activation (I)	complement activation (I)	complement activation (I)	1/29	18/2630	0.18145999502791	0.228121136606515	0.158265860325094	C5AR1	1
transmembrane transport (I)	transmembrane transport (I)	transmembrane transport (I)	1/29	25/2630	0.243063796443673	0.297077973431156	0.206106727978553	SLC11A1	1
T cell activation and signaling	T cell activation and signaling	T cell activation and signaling	1/29	26/2630	0.251490341512054	0.299069595311632	0.207488475216204	HLA-DRB1	1
Monocyte surface signature	Monocyte surface signature	Monocyte surface signature	2/29	95/2630	0.282024477588102	0.326554658259908	0.226557059558309	SLC11A1/C5AR1	2
extracellular matrix (I)	extracellular matrix (I)	extracellular matrix (I)	1/29	31/2630	0.292282603252297	0.329754731874387	0.228777206324335	VCAN	1
Myeloid cell enriched receptors and transporters	Myeloid cell enriched receptors and transporters	Myeloid cell enriched receptors and transporters	1/29	32/2630	0.300179411449944	0.330197352594938	0.229084287685483	CD14	1
extracellular matrix, collagen	extracellular matrix, collagen	extracellular matrix, collagen	1/29	33/2630	0.307991111630064	0.330527046627385	0.229313022779765	SERPINA1	1
enriched in myeloid cells and monocytes	enriched in myeloid cells and monocytes	enriched in myeloid cells and monocytes	1/29	36/2630	0.330924368190637	0.34668267143781	0.240521470614749	CD14	1
B cell surface signature	B cell surface signature	B cell surface signature	2/29	170/2630	0.568713706776727	0.581939606934326	0.403738004810896	HLA-DPA1/HLA-DPB1	2
immune activation - generic cluster	immune activation - generic cluster	immune activation - generic cluster	3/29	347/2630	0.75730726048315	0.75730726048315	0.525404558708405	CTSS/S100A8/LYZ	3

## Sheet: Sheet2
Table S4. Gene ontology pathway analysis results for CD14CTX, related to Figure 4.
ID	Description	GeneRatio	BgRatio	pvalue	p.adjust	qvalue	geneID	Count	Number of genes
Enriched in activated dendritic cells/monocytes	Enriched in activated dendritic cells/monocytes	Enriched in activated dendritic cells/monocytes	1955-05-01	18/2630	2.32e-05	0.000753344	0.000554009	NINJ1/CXCL1/BASP1/IL1RN/SOD2	5
MHC-TLR7-TLR8 cluster	MHC-TLR7-TLR8 cluster	MHC-TLR7-TLR8 cluster	1955-05-01	18/2630	2.32e-05	0.000753344	0.000554009	HLA-C/HLA-E/HLA-A/HLA-B/HLA-DRA	5
Enriched in antigen presentation (I)	Enriched in antigen presentation (I)	Enriched in antigen presentation (I)	1955-05-01	19/2630	3.1e-05	0.000753344	0.000554009	HMOX1/PLAUR/ASPH/CYP1B1/HLA-DRA	5
lysosome	lysosome	lysosome	1955-03-01	11/2630	0.00126855	0.0231511	0.0170253	CTSZ/CTSB/CD68	3
Lysosomal/endosomal proteins	Lysosomal/endosomal proteins	Lysosomal/endosomal proteins	1955-03-01	12/2630	0.00166644	0.02433	0.0178923	NPC2/CTSB/CD68	3
Chemokine cluster (I)	Chemokine cluster (I)	Chemokine cluster (I)	1955-04-01	27/2630	0.00210232	0.0255782	0.0188102	CXCL1/CCL2/CCL7/CXCL3	4
Chemokine cluster (II)	Chemokine cluster (II)	Chemokine cluster (II)	1955-03-01	16/2630	0.00399733	0.0416865	0.0306562	CCL2/CCL7/ANXA1	3
Enriched in antigen presentation (III)	Enriched in antigen presentation (III)	Enriched in antigen presentation (III)	1955-03-01	17/2630	0.00478253	0.0436405	0.0320933	CD53/LAPTM5/HLA-DRA	3
viral sensing & immunity; IRF2 targets network (I)	viral sensing & immunity; IRF2 targets network (I)	viral sensing & immunity; IRF2 targets network (I)	1955-03-01	18/2630	0.0056547	0.0458659	0.0337298	KYNU/EREG/THBS1	3
Blood coagulation	Blood coagulation	Blood coagulation	1955-03-01	23/2630	0.0113991	0.0832135	0.0611952	PLAUR/FCER1G/SERPINB2	3
MAPK, RAS signaling	MAPK, RAS signaling	MAPK, RAS signaling	1955-02-01	11/2630	0.0209301	0.111039	0.0816584	TGFB1/FLNA	2
cytoskeletal remodeling	cytoskeletal remodeling	cytoskeletal remodeling	1955-02-01	11/2630	0.0209301	0.111039	0.0816584	TGFB1/FLNA	2
enriched for TF motif TTCNRGNNNNTTC	enriched for TF motif TTCNRGNNNNTTC	enriched for TF motif TTCNRGNNNNTTC	1955-02-01	11/2630	0.0209301	0.111039	0.0816584	NRIP3/CXCL3	2
Enriched in monocytes (I)	Enriched in monocytes (I)	Enriched in monocytes (I)	1955-02-01	12/2630	0.0247828	0.111039	0.0816584	LGALS1/LGALS3	2
Myeloid cell cytokines and metallopeptidases/laminins	Myeloid cell cytokines and metallopeptidases/laminins	Myeloid cell cytokines and metallopeptidases/laminins	1955-02-01	12/2630	0.0247828	0.111039	0.0816584	MMP19/IL1RN	2
DC surface signature	DC surface signature	DC surface signature	1955-05-01	83/2630	0.028017	0.111039	0.0816584	SLC6A6/IL1R1/LHFPL2/SLC7A11/EMP1	5
Cell cycle and growth arrest	Cell cycle and growth arrest	Cell cycle and growth arrest	1955-02-01	13/2630	0.0289007	0.111039	0.0816584	PPP1R15A/THBS1	2
Platelet activation and degranulation	Platelet activation and degranulation	Platelet activation and degranulation	1955-02-01	13/2630	0.0289007	0.111039	0.0816584	THBS1/TIMP1	2
Regulation of localization	Regulation of localization	Regulation of localization	1955-02-01	13/2630	0.0289007	0.111039	0.0816584	TGFB1/FLNA	2
enriched in cell cycle	enriched in cell cycle	enriched in cell cycle	1955-02-01	16/2630	0.0427237	0.151525	0.111431	TGFB1/FLNA	2
Activated (LPS) dendritic cell surface signature	Activated (LPS) dendritic cell surface signature	Activated (LPS) dendritic cell surface signature	1955-03-01	38/2630	0.0435893	0.151525	0.111431	ANTXR2/NINJ1/EREG	3
extracellular region cluster (GO)	extracellular region cluster (GO)	extracellular region cluster (GO)	1955-02-01	17/2630	0.0477825	0.158551	0.116599	MMP19/CCL2	2
Platelet activation - actin binding	Platelet activation - actin binding	Platelet activation - actin binding	1955-02-01	18/2630	0.0530485	0.168371	0.12382	TPM4/THBS1	2
enriched in dendritic cells	enriched in dendritic cells	enriched in dendritic cells	1955-02-01	20/2630	0.0641602	0.195154	0.143516	IL1R1/CTSB	2
Chemokines and inflammatory molecules in myeloid cells	Chemokines and inflammatory molecules in myeloid cells	Chemokines and inflammatory molecules in myeloid cells	1955-02-01	21/2630	0.0699858	0.203449	0.149616	SLAMF7/CXCL1	2
Resting dendritic cell surface signature	Resting dendritic cell surface signature	Resting dendritic cell surface signature	1955-04-01	76/2630	0.0724612	0.203449	0.149616	IL1R1/LHFPL2/SLC7A11/EMP1	4
platelet activation (II)	platelet activation (II)	platelet activation (II)	1955-02-01	22/2630	0.0759784	0.205423	0.151068	TGFB1/FLNA	2
platelet activation (I)	platelet activation (I)	platelet activation (I)	1955-02-01	24/2630	0.0884281	0.230545	0.169543	TGFB1/FLNA	2
Enriched in antigen presentation (II)	Enriched in antigen presentation (II)	Enriched in antigen presentation (II)	1955-02-01	25/2630	0.0948675	0.230844	0.169763	CD53/HLA-DRA	2
transmembrane transport (I)	transmembrane transport (I)	transmembrane transport (I)	1955-02-01	25/2630	0.0948675	0.230844	0.169763	HMOX1/AQP9	2
enriched in myeloid cells and monocytes	enriched in myeloid cells and monocytes	enriched in myeloid cells and monocytes	1955-02-01	36/2630	0.172752	0.356151	0.261914	FCER1G/THBS1	2
cell adhesion	cell adhesion	cell adhesion	1955-02-01	39/2630	0.195531	0.356151	0.261914	SLAMF7/THBS1	2
Enriched in monocytes (II)	Enriched in monocytes (II)	Enriched in monocytes (II)	1955-06-01	190/2630	0.202718	0.356151	0.261914	PLAUR/KYNU/AQP9/CYP1B1/FCER1G/S100A11	6
lipid metabolism, endoplasmic reticulum	lipid metabolism, endoplasmic reticulum	lipid metabolism, endoplasmic reticulum	1955-01-01	11/2630	0.207787	0.356151	0.261914	CYP1B1	1
CD1 and other DC receptors	CD1 and other DC receptors	CD1 and other DC receptors	1955-01-01	11/2630	0.207787	0.356151	0.261914	IL1R1	1
cytoskeletal remodeling (enriched for SRF targets)	cytoskeletal remodeling (enriched for SRF targets)	cytoskeletal remodeling (enriched for SRF targets)	1955-01-01	11/2630	0.207787	0.356151	0.261914	THBS1	1
enriched for TF motif PAX3	enriched for TF motif PAX3	enriched for TF motif PAX3	1955-01-01	11/2630	0.207787	0.356151	0.261914	TNFAIP8	1
platelet activation (III)	platelet activation (III)	platelet activation (III)	1955-01-01	11/2630	0.207787	0.356151	0.261914	FCER1G	1
T cell signaling and costimulation	T cell signaling and costimulation	T cell signaling and costimulation	1955-01-01	11/2630	0.207787	0.356151	0.261914	LCP1	1
antigen presentation (lipids and proteins)	antigen presentation (lipids and proteins)	antigen presentation (lipids and proteins)	1955-01-01	12/2630	0.224424	0.356151	0.261914	HLA-DRA	1
cell junction (GO)	cell junction (GO)	cell junction (GO)	1955-01-01	12/2630	0.224424	0.356151	0.261914	LCP1	1
chemokines and receptors	chemokines and receptors	chemokines and receptors	1955-01-01	12/2630	0.224424	0.356151	0.261914	CCL2	1
enriched for cell migration	enriched for cell migration	enriched for cell migration	1955-01-01	12/2630	0.224424	0.356151	0.261914	CCL2	1
enriched in activated dendritic cells (I)	enriched in activated dendritic cells (I)	enriched in activated dendritic cells (I)	1955-01-01	12/2630	0.224424	0.356151	0.261914	IL1RN	1
inflammatory response	inflammatory response	inflammatory response	1955-01-01	12/2630	0.224424	0.356151	0.261914	FCER1G	1
leukocyte activation and migration	leukocyte activation and migration	leukocyte activation and migration	1955-01-01	12/2630	0.224424	0.356151	0.261914	FCER1G	1
Growth factor induced (enriched in nuclear receptor subfamily 4)	Growth factor induced (enriched in nuclear receptor subfamily 4)	Growth factor induced (enriched in nuclear receptor subfamily 4)	1955-01-01	13/2630	0.240718	0.35862	0.263729	PPP1R15A	1
Proinflammatory cytokines and chemokines	Proinflammatory cytokines and chemokines	Proinflammatory cytokines and chemokines	1955-01-01	13/2630	0.240718	0.35862	0.263729	CCL3	1
targets of FOSL1/2	targets of FOSL1/2	targets of FOSL1/2	1955-01-01	13/2630	0.240718	0.35862	0.263729	CCL2	1
adhesion and migration, chemotaxis	adhesion and migration, chemotaxis	adhesion and migration, chemotaxis	1955-01-01	14/2630	0.256675	0.368113	0.270711	ANXA1	1
regulation of signal transduction	regulation of signal transduction	regulation of signal transduction	1955-02-01	48/2630	0.265572	0.368113	0.270711	HMOX1/IL1RN	2
transcription regulation in cell development	transcription regulation in cell development	transcription regulation in cell development	1955-02-01	48/2630	0.265572	0.368113	0.270711	BASP1/SOD2	2
myeloid, dendritic cell activation via NFkB (II)	myeloid, dendritic cell activation via NFkB (II)	myeloid, dendritic cell activation via NFkB (II)	1955-01-01	15/2630	0.272303	0.368113	0.270711	IL1RN	1
proinflammatory dendritic cell, myeloid cell response	proinflammatory dendritic cell, myeloid cell response	proinflammatory dendritic cell, myeloid cell response	1955-01-01	15/2630	0.272303	0.368113	0.270711	SERPINB9	1
AP-1 transcription factor network	AP-1 transcription factor network	AP-1 transcription factor network	1955-01-01	16/2630	0.287608	0.381735	0.280728	CCL2	1
Enriched in monocytes (IV)	Enriched in monocytes (IV)	Enriched in monocytes (IV)	1955-02-01	58/2630	0.343618	0.44793	0.329408	CD68/LGALS3	2
CORO1A-DEF6 network (I)	CORO1A-DEF6 network (I)	CORO1A-DEF6 network (I)	1955-01-01	21/2630	0.359519	0.460436	0.338605	TGFB1	1
cell adhesion (GO)	cell adhesion (GO)	cell adhesion (GO)	1955-01-01	22/2630	0.37302	0.469491	0.345264	NINJ1	1
T cell activation and signaling	T cell activation and signaling	T cell activation and signaling	1955-01-01	26/2630	0.424289	0.524967	0.386061	HLA-DRA	1
immune activation - generic cluster	immune activation - generic cluster	immune activation - generic cluster	1955-08-01	347/2630	0.442227	0.538043	0.395677	IL1R1/INHBA/CXCL1/AQP9/BASP1/HLA-DRA/LGALS3/ANXA5	8
extracellular matrix (I)	extracellular matrix (I)	extracellular matrix (I)	1955-01-01	31/2630	0.482616	0.568241	0.417885	THBS1	1
T cell activation (II)	T cell activation (II)	T cell activation (II)	1955-01-01	31/2630	0.482616	0.568241	0.417885	SLAMF7	1
extracellular matrix, collagen	extracellular matrix, collagen	extracellular matrix, collagen	1955-01-01	33/2630	0.504286	0.584332	0.429718	TIMP1	1
regulation of antigen presentation and immune response	regulation of antigen presentation and immune response	regulation of antigen presentation and immune response	1955-02-01	82/2630	0.517111	0.589829	0.433761	FCER1G/HLA-DRA	2
Cell cycle and transcription	Cell cycle and transcription	Cell cycle and transcription	1955-07-01	336/2630	0.566266	0.635961	0.467686	HMOX1/PLAUR/KYNU/CYP1B1/FCER1G/IL1RN/S100A11	7
Monocyte surface signature	Monocyte surface signature	Monocyte surface signature	1955-02-01	95/2630	0.598114	0.66155	0.486504	GLIPR1/BRI3	2
extracellular matrix (II)	extracellular matrix (II)	extracellular matrix (II)	1955-01-01	46/2630	0.624945	0.676185	0.497267	CXCL1	1
TLR and inflammatory signaling	TLR and inflammatory signaling	TLR and inflammatory signaling	1955-01-01	47/2630	0.632928	0.676185	0.497267	AQP9	1
enriched in NK cells (I)	enriched in NK cells (I)	enriched in NK cells (I)	1955-01-01	49/2630	0.648397	0.676185	0.497267	SLAMF7	1
NK cell surface signature	NK cell surface signature	NK cell surface signature	1955-01-01	49/2630	0.648397	0.676185	0.497267	SLAMF7	1
T cell activation (I)	T cell activation (I)	T cell activation (I)	1955-01-01	51/2630	0.663225	0.681908	0.501475	SLAMF7	1
enriched in neutrophils (I)	enriched in neutrophils (I)	enriched in neutrophils (I)	1955-01-01	53/2630	0.677439	0.686848	0.505108	BASP1	1
B cell surface signature	B cell surface signature	B cell surface signature	1955-01-01	170/2630	0.97564	0.97564	0.717486	HLA-DRA	1

## Sheet: Sheet3
Table S4. Gene ontology pathway analysis results for CD14IFL, related to Figure 4.
ID	Description	GeneRatio	BgRatio	pvalue	p.adjust	qvalue	geneID	Count	Number of genes
Chemokines and inflammatory molecules in myeloid cells	Chemokines and inflammatory molecules in myeloid cells	Chemokines and inflammatory molecules in myeloid cells	14/61	21/2630	2.77052e-19	1.80084e-17	1.04988e-17	GCH1/PDE4B/NFKB1/TNFAIP6/BCL2A1/TNFAIP3/TNF/CCL20/CXCL2/DUSP1/G0S2/NFKBIA/CCL4/IL1B	14
Cell cycle and growth arrest	Cell cycle and growth arrest	Cell cycle and growth arrest	1961-07-01	13/2630	3.91842e-09	8.48992e-08	4.94959e-08	GADD45B/IL1A/JUNB/PPP1R15A/TNFAIP3/DUSP1/IL1B	7
Proinflammatory cytokines and chemokines	Proinflammatory cytokines and chemokines	Proinflammatory cytokines and chemokines	1961-07-01	13/2630	3.91842e-09	8.48992e-08	4.94959e-08	PTX3/IL1A/TNF/CCL20/IL1B/CCL3L1/CCL3	7
proinflammatory dendritic cell, myeloid cell response	proinflammatory dendritic cell, myeloid cell response	proinflammatory dendritic cell, myeloid cell response	1961-07-01	15/2630	1.41693e-08	1.84201e-07	1.07389e-07	GCH1/PDE4B/TNFAIP6/TNF/CCL20/CCL4/IL1B	7
Signaling in T cells (I)	Signaling in T cells (I)	Signaling in T cells (I)	1961-07-01	15/2630	1.41693e-08	1.84201e-07	1.07389e-07	ATF3/EGR1/JUNB/JUN/FOSB/TNF/FOS	7
Putative targets of PAX3	Putative targets of PAX3	Putative targets of PAX3	1961-07-01	17/2630	4.12934e-08	4.47345e-07	2.608e-07	MAFF/NR4A2/DUSP2/EGR1/CD83/CXCL2/G0S2	7
AP-1 transcription factor network	AP-1 transcription factor network	AP-1 transcription factor network	1961-06-01	16/2630	8.11664e-07	7.53688e-06	4.39397e-06	ATF3/EGR1/JUNB/JUN/FOSB/FOS	6
Leukocyte differentiation	Leukocyte differentiation	Leukocyte differentiation	1961-06-01	17/2630	1.23187e-06	1.00089e-05	5.83516e-06	BTG2/NR4A2/IL1A/CD83/JUNB/KLF6	6
Enriched in activated dendritic cells/monocytes	Enriched in activated dendritic cells/monocytes	Enriched in activated dendritic cells/monocytes	1961-06-01	18/2630	1.81462e-06	1.31056e-05	7.64052e-06	TNFAIP2/MARCKS/IL1RN/SOD2/G0S2/IL1B	6
Suppression of MAPK signaling	Suppression of MAPK signaling	Suppression of MAPK signaling	1961-04-01	13/2630	0.000160282	0.00104183	0.000607384	DUSP6/DUSP1/FOS/IL1B	4
enriched in activated dendritic cells (II)	enriched in activated dendritic cells (II)	enriched in activated dendritic cells (II)	1961-05-01	36/2630	0.0012335	0.00728884	0.00424936	IFIT2/ATF3/TNFAIP6/BCL2A1/CCL20	5
chemokines and receptors	chemokines and receptors	chemokines and receptors	1961-03-01	12/2630	0.00225081	0.0104502	0.00609242	ICAM1/TNF/CCL4	3
enriched in activated dendritic cells (I)	enriched in activated dendritic cells (I)	enriched in activated dendritic cells (I)	1961-03-01	12/2630	0.00225081	0.0104502	0.00609242	IL1RN/CD83/CXCL2	3
Innate activation by cytosolic DNA sensing	Innate activation by cytosolic DNA sensing	Innate activation by cytosolic DNA sensing	1961-03-01	12/2630	0.00225081	0.0104502	0.00609242	NFKBIA/CCL4/IL1B	3
Enriched in monocytes (III)	Enriched in monocytes (III)	Enriched in monocytes (III)	1961-03-01	13/2630	0.00287797	0.011004	0.00641529	DUSP6/IER3/FOS	3
Growth factor induced (enriched in nuclear receptor subfamily 4)	Growth factor induced (enriched in nuclear receptor subfamily 4)	Growth factor induced (enriched in nuclear receptor subfamily 4)	1961-03-01	13/2630	0.00287797	0.011004	0.00641529	NR4A2/PPP1R15A/DUSP1	3
Inflammasome receptors and signaling	Inflammasome receptors and signaling	Inflammasome receptors and signaling	1961-03-01	13/2630	0.00287797	0.011004	0.00641529	NLRP3/TNFAIP3/NFKBIA	3
Chemokine cluster (I)	Chemokine cluster (I)	Chemokine cluster (I)	1961-04-01	27/2630	0.00308388	0.0111362	0.00649239	CXCL3/CCL20/CXCL2/CCL4	4
myeloid, dendritic cell activation via NFkB (II)	myeloid, dendritic cell activation via NFkB (II)	myeloid, dendritic cell activation via NFkB (II)	1961-03-01	15/2630	0.00442954	0.0151537	0.00883453	ICAM1/IL1RN/NFKBIA	3
Cell activation (IL15/IL23/TNF)	Cell activation (IL15/IL23/TNF)	Cell activation (IL15/IL23/TNF)	1961-03-01	16/2630	0.00536238	0.0165979	0.00967648	CD83/TNFAIP3/TNF	3
Myeloid and dendritic cell activation via NFkB (I)	Myeloid and dendritic cell activation via NFkB (I)	Myeloid and dendritic cell activation via NFkB (I)	1961-03-01	16/2630	0.00536238	0.0165979	0.00967648	ICAM1/CD83/TNF	3
CCR1, 7 and cell signaling	CCR1, 7 and cell signaling	CCR1, 7 and cell signaling	1961-02-01	11/2630	0.0254415	0.0689041	0.0401708	TRIB1/DUSP6	2
enriched for TF motif TTCNRGNNNNTTC	enriched for TF motif TTCNRGNNNNTTC	enriched for TF motif TTCNRGNNNNTTC	1961-02-01	11/2630	0.0254415	0.0689041	0.0401708	CXCL3/FOSB	2
RIG-1-like receptor signaling	RIG-1-like receptor signaling	RIG-1-like receptor signaling	1961-02-01	11/2630	0.0254415	0.0689041	0.0401708	TNF/NFKBIA	2
Enriched in monocytes (II)	Enriched in monocytes (II)	Enriched in monocytes (II)	1961-09-01	190/2630	0.0288176	0.0749259	0.0436815	AQP9/TNFAIP2/NCF1/MNDA/CLEC4E/PLAUR/KLF4/SGK1/NLRP3	9
RA, WNT, CSF receptors network (monocyte)	RA, WNT, CSF receptors network (monocyte)	RA, WNT, CSF receptors network (monocyte)	1961-02-01	13/2630	0.0350254	0.0875635	0.0510492	PTGS2/FOS	2
regulation of antigen presentation and immune response	regulation of antigen presentation and immune response	regulation of antigen presentation and immune response	1961-05-01	82/2630	0.0395909	0.0934665	0.0544906	MNDA/DUSP6/JUN/NFKBIA/FOS	5
immuregulation - monocytes, T and B cells	immuregulation - monocytes, T and B cells	immuregulation - monocytes, T and B cells	1961-02-01	14/2630	0.0402625	0.0934665	0.0544906	IL1A/CCL4	2
Enriched in monocytes (IV)	Enriched in monocytes (IV)	Enriched in monocytes (IV)	1961-04-01	58/2630	0.043765	0.0980941	0.0571884	ACSL1/PTX3/DUSP6/PTGS2	4
Chemokine cluster (II)	Chemokine cluster (II)	Chemokine cluster (II)	1961-02-01	16/2630	0.0515485	0.111689	0.0651139	CCL20/CCL4	2
Enriched in antigen presentation (III)	Enriched in antigen presentation (III)	Enriched in antigen presentation (III)	1961-02-01	17/2630	0.0575677	0.120706	0.0703714	ICAM1/PLEK	2
Enriched in antigen presentation (I)	Enriched in antigen presentation (I)	Enriched in antigen presentation (I)	1961-02-01	19/2630	0.0702878	0.142772	0.0832356	PLAUR/PTGS2	2
endoplasmic reticulum	endoplasmic reticulum	endoplasmic reticulum	1961-02-01	20/2630	0.0769621	0.151592	0.0883775	ACSL1/SGK1	2
antiviral IFN signature	antiviral IFN signature	antiviral IFN signature	1961-02-01	23/2630	0.0980913	0.187528	0.109328	PTX3/IL1B	2
transmembrane transport (I)	transmembrane transport (I)	transmembrane transport (I)	1961-02-01	25/2630	0.112983	0.209826	0.122328	AQP9/NLRP3	2
enriched in myeloid cells and monocytes	enriched in myeloid cells and monocytes	enriched in myeloid cells and monocytes	1961-02-01	36/2630	0.202625	0.365851	0.21329	MARCKS/NLRP3	2
lipid metabolism, endoplasmic reticulum	lipid metabolism, endoplasmic reticulum	lipid metabolism, endoplasmic reticulum	1961-01-01	11/2630	0.227896	0.371678	0.216687	PTGS2	1
enriched for TF motif PAX3	enriched for TF motif PAX3	enriched for TF motif PAX3	1961-01-01	11/2630	0.227896	0.371678	0.216687	TNFAIP8	1
B cell development	B cell development	B cell development	1961-01-01	12/2630	0.24588	0.371678	0.216687	TNF	1
B cell development/activation	B cell development/activation	B cell development/activation	1961-01-01	12/2630	0.24588	0.371678	0.216687	DUSP6	1
Myeloid cell cytokines and metallopeptidases/laminins	Myeloid cell cytokines and metallopeptidases/laminins	Myeloid cell cytokines and metallopeptidases/laminins	1961-01-01	12/2630	0.24588	0.371678	0.216687	IL1RN	1
signaling in T cells (II)	signaling in T cells (II)	signaling in T cells (II)	1961-01-01	12/2630	0.24588	0.371678	0.216687	TNF	1
viral sensing & immunity; IRF2 targets network (II)	viral sensing & immunity; IRF2 targets network (II)	viral sensing & immunity; IRF2 targets network (II)	1961-01-01	12/2630	0.24588	0.371678	0.216687	IFIT2	1
Platelet activation and degranulation	Platelet activation and degranulation	Platelet activation and degranulation	1961-01-01	13/2630	0.263451	0.389189	0.226895	F3	1
immune activation - generic cluster	immune activation - generic cluster	immune activation - generic cluster	1961-10-01	347/2630	0.278781	0.402684	0.234763	ACSL1/STX11/AQP9/PTX3/DUSP6/SGK1/NLRP3/TNFAIP6/PTGS2/G0S2	10
enriched in NK cells (III)	enriched in NK cells (III)	enriched in NK cells (III)	1961-01-01	15/2630	0.297394	0.406733	0.237124	CCL4	1
phosphatidylinositol signaling system	phosphatidylinositol signaling system	phosphatidylinositol signaling system	1961-01-01	15/2630	0.297394	0.406733	0.237124	CLK1	1
regulation of signal transduction	regulation of signal transduction	regulation of signal transduction	1961-02-01	48/2630	0.306614	0.406733	0.237124	IL1RN/KLF4	2
transcription regulation in cell development	transcription regulation in cell development	transcription regulation in cell development	1961-02-01	48/2630	0.306614	0.406733	0.237124	KLF4/SOD2	2
Receptors - cell migration	Receptors - cell migration	Receptors - cell migration	1961-01-01	16/2630	0.313783	0.407918	0.237815	TRIB1	1
small GTPase mediated signal transduction	small GTPase mediated signal transduction	small GTPase mediated signal transduction	1961-01-01	17/2630	0.329797	0.420329	0.24505	TAGAP	1
golgi membrane (II)	golgi membrane (II)	golgi membrane (II)	1961-01-01	18/2630	0.345443	0.423656	0.24699	PNPLA8	1
viral sensing & immunity; IRF2 targets network (I)	viral sensing & immunity; IRF2 targets network (I)	viral sensing & immunity; IRF2 targets network (I)	1961-01-01	18/2630	0.345443	0.423656	0.24699	EREG	1
regulation of transcription, transcription factors	regulation of transcription, transcription factors	regulation of transcription, transcription factors	1961-01-01	22/2630	0.404512	0.47806	0.278707	CLK1	1
cell adhesion (GO)	cell adhesion (GO)	cell adhesion (GO)	1961-01-01	22/2630	0.404512	0.47806	0.278707	PLEK	1
Blood coagulation	Blood coagulation	Blood coagulation	1961-01-01	23/2630	0.41844	0.485689	0.283155	PLAUR	1
Enriched in antigen presentation (II)	Enriched in antigen presentation (II)	Enriched in antigen presentation (II)	1961-01-01	25/2630	0.445342	0.507846	0.296072	PLEK	1
Cell cycle and transcription	Cell cycle and transcription	Cell cycle and transcription	1961-08-01	336/2630	0.526797	0.590376	0.344187	TNFAIP2/NCF1/MARCKS/MNDA/IL1RN/CLEC4E/PLAUR/KLF4	8
Activated (LPS) dendritic cell surface signature	Activated (LPS) dendritic cell surface signature	Activated (LPS) dendritic cell surface signature	1961-01-01	38/2630	0.592681	0.652456	0.380379	EREG	1
cell adhesion	cell adhesion	cell adhesion	1961-01-01	39/2630	0.602267	0.652456	0.380379	IL1B	1
extracellular matrix (II)	extracellular matrix (II)	extracellular matrix (II)	1961-01-01	46/2630	0.663428	0.703859	0.410347	TNFAIP2	1
TLR and inflammatory signaling	TLR and inflammatory signaling	TLR and inflammatory signaling	1961-01-01	47/2630	0.671373	0.703859	0.410347	AQP9	1
enriched in neutrophils (I)	enriched in neutrophils (I)	enriched in neutrophils (I)	1961-01-01	53/2630	0.715314	0.738023	0.430264	G0S2	1
mitotic cell cycle in stimulated CD4 T cells	mitotic cell cycle in stimulated CD4 T cells	mitotic cell cycle in stimulated CD4 T cells	1961-01-01	61/2630	0.765025	0.776979	0.452976	MIR155HG	1
DC surface signature	DC surface signature	DC surface signature	1961-01-01	83/2630	0.861815	0.861815	0.502435	CD83	1

## Sheet: Sheet4
Table S4. Gene ontology pathway analysis results for CD14ISG, related to Figure 4.
ID	Description	GeneRatio	BgRatio	pvalue	p.adjust	qvalue	geneID	Count	Number of genes
Chemokines and inflammatory molecules in myeloid cells	Chemokines and inflammatory molecules in myeloid cells	Chemokines and inflammatory molecules in myeloid cells	1943-08-01	21/2630	4.5e-10	3.06e-08	2.41e-08	TRAF1/SLAMF7/TNFAIP6/BCL2A1/TNF/CXCL2/CCL4/IL1B	8
Innate activation by cytosolic DNA sensing	Innate activation by cytosolic DNA sensing	Innate activation by cytosolic DNA sensing	1943-06-01	12/2630	1.15e-08	3.9e-07	3.08e-07	DDX58/IRF7/IL6/CXCL10/CCL4/IL1B	6
Proinflammatory cytokines and chemokines	Proinflammatory cytokines and chemokines	Proinflammatory cytokines and chemokines	1943-06-01	13/2630	2.1e-08	4.77e-07	3.76e-07	CCRL2/IL6/TNF/IL1B/CCL3L1/CCL3	6
RIG-1-like receptor signaling	RIG-1-like receptor signaling	RIG-1-like receptor signaling	1943-05-01	11/2630	3.96e-07	6.73e-06	5.31e-06	DDX58/IRF7/CXCL10/TNF/ISG15	5
Innate antiviral response	Innate antiviral response	Innate antiviral response	1943-05-01	13/2630	1.08e-06	1.25e-05	9.89e-06	OASL/PLSCR1/IRF7/APOBEC3A/RSAD2	5
enriched in activated dendritic cells (II)	enriched in activated dendritic cells (II)	enriched in activated dendritic cells (II)	1943-07-01	36/2630	1.11e-06	1.25e-05	9.89e-06	CXCL11/MX2/TNFAIP6/BCL2A1/IFIT3/IFIT2/RSAD2	7
antiviral IFN signature	antiviral IFN signature	antiviral IFN signature	1943-05-01	23/2630	2.49e-05	0.000242119	0.000191147	DDX58/IRF7/CXCL10/RSAD2/IL1B	5
activated dendritic cells	activated dendritic cells	activated dendritic cells	1943-04-01	13/2630	3.98e-05	0.000338667	0.000267369	DDX58/PLSCR1/IRF7/RSAD2	4
proinflammatory dendritic cell, myeloid cell response	proinflammatory dendritic cell, myeloid cell response	proinflammatory dendritic cell, myeloid cell response	1943-04-01	15/2630	7.43e-05	0.000561157	0.000443019	TNFAIP6/TNF/CCL4/IL1B	4
Enriched in activated dendritic cells/monocytes	Enriched in activated dendritic cells/monocytes	Enriched in activated dendritic cells/monocytes	1943-04-01	18/2630	0.000160646	0.00109239	0.000862417	DRAM1/SOD2/IL1RN/IL1B	4
enriched in activated dendritic cells (I)	enriched in activated dendritic cells (I)	enriched in activated dendritic cells (I)	1943-03-01	12/2630	0.000808621	0.00432957	0.00341808	RIN2/IL1RN/CXCL2	3
viral sensing & immunity; IRF2 targets network (II)	viral sensing & immunity; IRF2 targets network (II)	viral sensing & immunity; IRF2 targets network (II)	1943-03-01	12/2630	0.000808621	0.00432957	0.00341808	DDX58/CXCL10/IFIT2	3
Chemokine cluster (I)	Chemokine cluster (I)	Chemokine cluster (I)	1943-04-01	27/2630	0.000827712	0.00432957	0.00341808	CXCL11/CXCL10/CXCL2/CCL4	4
type I interferon response	type I interferon response	type I interferon response	1943-03-01	13/2630	0.00103925	0.00504781	0.00398511	PLSCR1/IRF7/RSAD2	3
Chemokine cluster (II)	Chemokine cluster (II)	Chemokine cluster (II)	1943-03-01	16/2630	0.00196634	0.00891409	0.00703744	CXCL11/CXCL10/CCL4	3
chemokines and receptors	chemokines and receptors	chemokines and receptors	1943-02-01	12/2630	0.0155354	0.0621416	0.0490592	TNF/CCL4	2
Myeloid cell cytokines and metallopeptidases/laminins	Myeloid cell cytokines and metallopeptidases/laminins	Myeloid cell cytokines and metallopeptidases/laminins	1943-02-01	12/2630	0.0155354	0.0621416	0.0490592	IL6/IL1RN	2
Enriched in antigen presentation (II)	Enriched in antigen presentation (II)	Enriched in antigen presentation (II)	1943-02-01	25/2630	0.0617848	0.233409	0.18427	IL10RA/PLEK	2
Activated (LPS) dendritic cell surface signature	Activated (LPS) dendritic cell surface signature	Activated (LPS) dendritic cell surface signature	1943-02-01	38/2630	0.12693	0.370302	0.292343	ITGB8/IFI6	2
cell adhesion	cell adhesion	cell adhesion	1943-02-01	39/2630	0.132455	0.370302	0.292343	SLAMF7/IL1B	2
lipid metabolism, endoplasmic reticulum	lipid metabolism, endoplasmic reticulum	lipid metabolism, endoplasmic reticulum	1943-01-01	11/2630	0.166134	0.370302	0.292343	PTGS2	1
CD1 and other DC receptors	CD1 and other DC receptors	CD1 and other DC receptors	1943-01-01	11/2630	0.166134	0.370302	0.292343	IL1R1	1
G protein coupled receptors cluster	G protein coupled receptors cluster	G protein coupled receptors cluster	1943-01-01	11/2630	0.166134	0.370302	0.292343	C3AR1	1
platelet activation (III)	platelet activation (III)	platelet activation (III)	1943-01-01	11/2630	0.166134	0.370302	0.292343	LCP2	1
B cell development	B cell development	B cell development	1943-01-01	12/2630	0.179825	0.370302	0.292343	TNF	1
cytokines - recepters cluster	cytokines - recepters cluster	cytokines - recepters cluster	1943-01-01	12/2630	0.179825	0.370302	0.292343	IL6	1
enriched in B cells (V)	enriched in B cells (V)	enriched in B cells (V)	1943-01-01	12/2630	0.179825	0.370302	0.292343	CD69	1
signaling in T cells (II)	signaling in T cells (II)	signaling in T cells (II)	1943-01-01	12/2630	0.179825	0.370302	0.292343	TNF	1
RA, WNT, CSF receptors network (monocyte)	RA, WNT, CSF receptors network (monocyte)	RA, WNT, CSF receptors network (monocyte)	1943-01-01	13/2630	0.193296	0.370302	0.292343	PTGS2	1
Cell cycle and growth arrest	Cell cycle and growth arrest	Cell cycle and growth arrest	1943-01-01	13/2630	0.193296	0.370302	0.292343	IL1B	1
Enriched in monocytes (III)	Enriched in monocytes (III)	Enriched in monocytes (III)	1943-01-01	13/2630	0.193296	0.370302	0.292343	RIN2	1
Growth factor induced (enriched in nuclear receptor subfamily 4)	Growth factor induced (enriched in nuclear receptor subfamily 4)	Growth factor induced (enriched in nuclear receptor subfamily 4)	1943-01-01	13/2630	0.193296	0.370302	0.292343	IL6	1
Suppression of MAPK signaling	Suppression of MAPK signaling	Suppression of MAPK signaling	1943-01-01	13/2630	0.193296	0.370302	0.292343	IL1B	1
targets of FOSL1/2	targets of FOSL1/2	targets of FOSL1/2	1943-01-01	13/2630	0.193296	0.370302	0.292343	IL6	1
immuregulation - monocytes, T and B cells	immuregulation - monocytes, T and B cells	immuregulation - monocytes, T and B cells	1943-01-01	14/2630	0.206551	0.370302	0.292343	CCL4	1
myeloid, dendritic cell activation via NFkB (II)	myeloid, dendritic cell activation via NFkB (II)	myeloid, dendritic cell activation via NFkB (II)	1943-01-01	15/2630	0.219593	0.370302	0.292343	IL1RN	1
enriched in NK cells (III)	enriched in NK cells (III)	enriched in NK cells (III)	1943-01-01	15/2630	0.219593	0.370302	0.292343	CCL4	1
Signaling in T cells (I)	Signaling in T cells (I)	Signaling in T cells (I)	1943-01-01	15/2630	0.219593	0.370302	0.292343	TNF	1
AP-1 transcription factor network	AP-1 transcription factor network	AP-1 transcription factor network	1943-01-01	16/2630	0.232426	0.370302	0.292343	IL6	1
Cell activation (IL15/IL23/TNF)	Cell activation (IL15/IL23/TNF)	Cell activation (IL15/IL23/TNF)	1943-01-01	16/2630	0.232426	0.370302	0.292343	TNF	1
Myeloid and dendritic cell activation via NFkB (I)	Myeloid and dendritic cell activation via NFkB (I)	Myeloid and dendritic cell activation via NFkB (I)	1943-01-01	16/2630	0.232426	0.370302	0.292343	TNF	1
Receptors - cell migration	Receptors - cell migration	Receptors - cell migration	1943-01-01	16/2630	0.232426	0.370302	0.292343	C3AR1	1
Enriched in antigen presentation (III)	Enriched in antigen presentation (III)	Enriched in antigen presentation (III)	1943-01-01	17/2630	0.245053	0.370302	0.292343	PLEK	1
Putative targets of PAX3	Putative targets of PAX3	Putative targets of PAX3	1943-01-01	17/2630	0.245053	0.370302	0.292343	CXCL2	1
small GTPase mediated signal transduction	small GTPase mediated signal transduction	small GTPase mediated signal transduction	1943-01-01	17/2630	0.245053	0.370302	0.292343	TAGAP	1
complement activation (I)	complement activation (I)	complement activation (I)	1943-01-01	18/2630	0.257476	0.372519	0.294094	C3AR1	1
MHC-TLR7-TLR8 cluster	MHC-TLR7-TLR8 cluster	MHC-TLR7-TLR8 cluster	1943-01-01	18/2630	0.257476	0.372519	0.294094	HLA-E	1
Enriched in antigen presentation (I)	Enriched in antigen presentation (I)	Enriched in antigen presentation (I)	1943-01-01	19/2630	0.2697	0.382075	0.301638	PTGS2	1
enriched in dendritic cells	enriched in dendritic cells	enriched in dendritic cells	1943-01-01	20/2630	0.281727	0.383149	0.302486	IL1R1	1
enriched in membrane proteins	enriched in membrane proteins	enriched in membrane proteins	1943-01-01	20/2630	0.281727	0.383149	0.302486	C3AR1	1
cell adhesion (GO)	cell adhesion (GO)	cell adhesion (GO)	1943-01-01	22/2630	0.305204	0.406938	0.321267	PLEK	1
transmembrane transport (I)	transmembrane transport (I)	transmembrane transport (I)	1943-01-01	25/2630	0.33902	0.443334	0.35	AQP9	1
Resting dendritic cell surface signature	Resting dendritic cell surface signature	Resting dendritic cell surface signature	1943-02-01	76/2630	0.354609	0.45497	0.359187	IL1R1/CCRL2	2
DC surface signature	DC surface signature	DC surface signature	1943-02-01	83/2630	0.396188	0.496893	0.392284	IL1R1/CCRL2	2
T cell activation (II)	T cell activation (II)	T cell activation (II)	1943-01-01	31/2630	0.401899	0.496893	0.392284	SLAMF7	1
enriched in B cells (III)	enriched in B cells (III)	enriched in B cells (III)	1943-01-01	38/2630	0.467895	0.568158	0.448546	CD69	1
immune activation - generic cluster	immune activation - generic cluster	immune activation - generic cluster	1943-06-01	347/2630	0.509378	0.607679	0.479747	C3AR1/IL1R1/AQP9/TNFAIP6/INHBA/PTGS2	6
TLR and inflammatory signaling	TLR and inflammatory signaling	TLR and inflammatory signaling	1943-01-01	47/2630	0.542376	0.611439	0.482715	AQP9	1
regulation of signal transduction	regulation of signal transduction	regulation of signal transduction	1943-01-01	48/2630	0.549994	0.611439	0.482715	IL1RN	1
transcription regulation in cell development	transcription regulation in cell development	transcription regulation in cell development	1943-01-01	48/2630	0.549994	0.611439	0.482715	SOD2	1
enriched in NK cells (I)	enriched in NK cells (I)	enriched in NK cells (I)	1943-01-01	49/2630	0.557488	0.611439	0.482715	SLAMF7	1
NK cell surface signature	NK cell surface signature	NK cell surface signature	1943-01-01	49/2630	0.557488	0.611439	0.482715	SLAMF7	1
T cell activation (I)	T cell activation (I)	T cell activation (I)	1943-01-01	51/2630	0.572113	0.617519	0.487515	SLAMF7	1
Enriched in monocytes (II)	Enriched in monocytes (II)	Enriched in monocytes (II)	1943-03-01	190/2630	0.61112	0.648276	0.511797	RIN2/CLEC4E/AQP9	3
Enriched in monocytes (IV)	Enriched in monocytes (IV)	Enriched in monocytes (IV)	1943-01-01	58/2630	0.619675	0.648276	0.511797	PTGS2	1
mitotic cell cycle in stimulated CD4 T cells	mitotic cell cycle in stimulated CD4 T cells	mitotic cell cycle in stimulated CD4 T cells	1943-01-01	61/2630	0.638441	0.657787	0.519306	MIR155HG	1
regulation of antigen presentation and immune response	regulation of antigen presentation and immune response	regulation of antigen presentation and immune response	1943-01-01	82/2630	0.746705	0.75785	0.598303	LCP2	1
Cell cycle and transcription	Cell cycle and transcription	Cell cycle and transcription	1943-04-01	336/2630	0.818889	0.818889	0.646491	RIN2/APOBEC3A/CLEC4E/IL1RN	4
