# Supplementary material for: Circulating monocytes associated with anti-PD-1 resistance in human biliary cancer induce T cell paralysis
Source: Cell Rep. Author manuscript; Available in PMC 2023 Mar 29. (PMC10060099; doi:10.1016/j.celrep.2022.111384)
Supplement: 3 [file NIHMS1837779-supplement-3.xlsx]

## Sheet: Sheet1
Table S5. Genes differentially expressed by latent time, related to Figure 3.
Gene Name	pval	qval
A1BG	9.55241759172703e-32	2.00428244773946e-30
A1BG-AS1	0.213693085411619	0.389854324678955
A2M	0.202871136395244	0.374037303178434
A2M-AS1	0.287264433997843	0.492488376825972
A2ML1	0.990095050849331	1
A4GALT	0.201858623382147	0.372502306521671
AAAS	2.39582563234976e-06	1.16842817461017e-05
AACS	0.771621188709413	0.975263654365556
AAED1	0.0856840542874164	0.181996163422454
AAGAB	5.66341732525588e-08	3.25543256823888e-07
AAK1	1.30089322946717e-28	2.45844317243397e-27
AAMDC	0.00249415487752776	0.00793163529918893
AAMP	2.07041553565547e-08	1.24253078081901e-07
AANAT	1	1
AAR2	0.406297228799903	0.624723434562741
AARD	0.782159396383114	0.985141475398829
AARS	0.157255262577174	0.305151244911294
AARS2	0.0181826293572445	0.0482676100784676
AARSD1	0.858490242899121	1
AASDH	0.00148924232665216	0.00491140682447229
AASDHPPT	0.0285386788992479	0.0723480256509819
AASS	0.327532974222997	0.542602472232378
AATBC	0.00481431821896706	0.0145232261920541
AATF	1.3172454081649e-11	1.03398143294537e-10
AATK	0.0256834670978178	0.0659505780886612
ABALON	0.363288441260397	0.574905160717429
ABAT	0.671344411816512	0.885590462082464
ABCA1	2.43001409138076e-11	1.86890944386925e-10
ABCA10	4.67399991005972e-05	0.000192911742735131
ABCA13	1.78567362481689e-07	9.78772632743562e-07
ABCA2	0.0110619963693384	0.0308609006395862
ABCA3	0.783642243826617	0.986365253868041
ABCA4	0.253361359618758	0.446646672668842
ABCA5	0.000140343107894072	0.000542140955643308
ABCA6	0.713982109195623	0.9243241698695
ABCA7	8.40365120960216e-13	7.22327854943724e-12
ABCA8	1	1
ABCA9	0.0902531353421627	0.19049124654882
ABCA9-AS1	0.348974066326033	0.563902237629175
ABCB1	0.459040536491829	0.680803719813488
ABCB10	1.2401488954369e-07	6.89342900251287e-07
ABCB11	0.724117695248161	0.934069291694996
ABCB4	0.190434063270713	0.355712200945624
ABCB5	8.35309236213553e-05	0.000333232979774837
ABCB6	0.56081316962475	0.780531423611129
ABCB7	4.12319894960435e-07	2.17991306382316e-06
ABCB8	0.00623848456252219	0.0183017104928964
ABCB9	0.112289370749083	0.229837099457021
ABCC1	8.30705188525026e-06	3.7837712807084e-05
ABCC10	0.0183332066318248	0.0486237810333367
ABCC11	0.514315542116575	0.734741244006159
ABCC2	0.785976469086604	0.988369999552704
ABCC3	0.000137048936935336	0.000529972176764835
ABCC4	0.0204789995930153	0.0537239075370366
ABCC5	6.85809726403423e-06	3.15256714546379e-05
ABCC6	0.000590400219137041	0.00208744258161331
ABCD1	0.000168594637307708	0.000645178472484922
ABCD2	0.290571196310954	0.497307747241349
ABCD3	1.13620043014371e-09	7.70960716094749e-09
ABCD4	0.000974110117207835	0.00331762577027134
ABCE1	1.14757864454643e-07	6.40144134977848e-07
ABCF1	1.03949961971778e-17	1.19504557843909e-16
ABCF2	0.227854561048826	0.410197677679695
ABCF2-1	0.00291358244950071	0.00916118310652836
ABCF3	0.000191097064056775	0.000725380136702527
ABCG1	1.10426909307001e-08	6.83142704353541e-08
ABCG2	0.179852747271831	0.340441616544991
ABCG8	0.578937203558225	0.797930381855038
ABHD1	0.909891795794387	1
ABHD10	0.00318565671961842	0.00995991512353222
ABHD11	0.0124152071692009	0.0342294364034188
ABHD12	0.0314954612307995	0.0790229524632222
ABHD12B	1	1
ABHD13	5.66434678154609e-05	0.00023068104521968
ABHD14A	0.0466482113985142	0.109798380187388
ABHD14A-ACY1	0.715808241023195	0.925710997428227
ABHD14B	2.64596420919076e-07	1.42310838180964e-06
ABHD15	0.208006458235616	0.381317208883026
ABHD15-AS1	1	1
ABHD16A	0.00204810817105247	0.00660258385565081
ABHD16B	0.68716899532049	0.900193063027702
ABHD17A	5.16321494057808e-32	1.09373937987889e-30
ABHD17B	0.0733234292919476	0.158922629100664
ABHD17C	0.0246574435153447	0.0635896425650431
ABHD18	0.0334916289398807	0.0834851186437026
ABHD2	7.5687852987178e-30	1.48107976860459e-28
ABHD3	0.00178885615771045	0.00581351913562171
ABHD4	0.00359654170933154	0.0110983454704425
ABHD5	2.4292398658263e-12	2.00525847263964e-11
ABHD6	0.0536696614011974	0.121540005756502
ABHD8	0.000320551735150785	0.00117827451290313
ABI1	0.286325884736162	0.491134883261133
ABI2	0.21405052326328	0.390409618244123
ABI3	1.4160970136396e-08	8.66098902246243e-08
ABI3BP	0.278975516692302	0.481493985452279
ABL1	9.76648126607356e-09	6.07426150989129e-08
ABL2	3.93204812730649e-62	1.78584564432173e-60
ABLIM1	1.22272656621345e-08	7.53468550977934e-08
ABLIM2	0.0459576962856064	0.108692192233172
ABLIM3	0.86970162118613	1
ABO	0.0914038237701826	0.192570067965948
ABR	4.95380509082961e-06	2.32303674888213e-05
ABRA	1	1
ABRACL	9.74934623584042e-13	8.34098137456223e-12
ABRAXAS1	4.52347603450965e-05	0.0001870839170128
ABRAXAS2	2.30753807232767e-06	1.12811268816143e-05
ABT1	3.59126766259136e-08	2.10376993408649e-07
ABTB1	5.80073558401917e-31	1.17252414419464e-29
ABTB2	2.34836536783012e-91	1.66673533003583e-89
AC000032.1	0.243411058017803	0.432628414818179
AC000068.1	0.290811247307031	0.497561486351726
AC000068.2	1	1
AC000068.3	1	1
AC000093.1	0.358898321344625	0.571596362752107
AC000403.1	0.314600293559592	0.52777638602034
AC001226.1	0.940836821371329	1
AC001226.2	0.348150833728184	0.562984128416278
AC002070.1	0.211880477943762	0.387315758977445
AC002091.1	0.00789349302408337	0.0227132149029582
AC002091.2	5.30817073013419e-31	1.0739436528529e-29
AC002094.2	0.945318092114212	1
AC002115.1	1	1
AC002116.2	0.231578132507387	0.415748199986625
AC002128.2	1	1
AC002306.1	0.664246831711188	0.878064457800998
AC002310.1	0.0717960464615355	0.155979737553688
AC002310.2	1	1
AC002347.1	0.223741013913866	0.404275982328157
AC002384.1	0.94797447934801	1
AC002398.1	1	1
AC002451.1	0.0343076962631166	0.0851922353038331
AC002454.1	0.000374727889924861	0.00136288823765224
AC002456.1	2.36893840183782e-21	3.25183938705014e-20
AC002464.1	0.182249150909764	0.344092507743669
AC002467.1	0.0319850528336976	0.0801187098500008
AC002470.1	0.0118649460233436	0.0328889807325459
AC002480.2	0.000375161615514043	0.00136401619819494
AC002480.3	0.0407393316289485	0.0988497182901806
AC002480.4	1.49587221555578e-18	1.78092704498181e-17
AC002511.1	1.8316028199086e-05	7.95845847319733e-05
AC002511.2	1.54299200865571e-09	1.03615645290714e-08
AC002550.1	0.504440325810957	0.725044690475044
AC002550.2	1	1
AC002553.1	0.219162927940738	0.397631375015282
AC002553.2	0.109732901896898	0.225503616383039
AC002558.2	1	1
AC002985.1	1	1
AC003005.2	0.947593210969924	1
AC003035.1	1	1
AC003043.2	1	1
AC003070.1	1	1
AC003070.2	1	1
AC003092.1	3.15452450808414e-10	2.2417842713117e-09
AC003101.1	0.425541121051725	0.646320041627656
AC003101.2	0.748362269197408	0.955439896349956
AC003102.1	4.69065075485885e-05	0.000193526605816821
AC003681.1	0.000730234262150988	0.00253874009583537
AC003956.1	1	1
AC003958.2	0.912044063844052	1
AC003965.1	0.35575033618666	0.569228300673734
AC003991.1	0.381711114603424	0.596707466900947
AC003991.2	0.102033748690352	0.211851277851768
AC004039.1	1	1
AC004067.1	0.704407503471902	0.91574220060871
AC004069.1	0.929141100733867	1
AC004076.2	0.174127857498549	0.331967887248702
AC004130.1	6.90250888828768e-165	1.15423544463011e-162
AC004148.2	0.784471111282964	0.986943651241571
AC004156.1	0.819861400335392	1
AC004158.1	1	1
AC004223.2	0.0231730382857104	0.0601833714649353
AC004223.4	0.829955581485371	1
AC004231.1	0.00334874000053529	0.0104122746910573
AC004232.2	1	1
AC004233.3	0.448125728309027	0.669773989289581
AC004233.4	0.344491111307716	0.559550642154435
AC004241.1	1.66169534671142e-11	1.29332162863051e-10
AC004241.2	1	1
AC004253.1	1	1
AC004257.1	0.985637335056075	1
AC004263.1	0.359155706877829	0.571697634051276
AC004264.1	1	1
AC004408.1	1	1
AC004449.1	0.953074521451847	1
AC004466.1	0.349714869714326	0.564302482338635
AC004471.1	1	1
AC004477.3	1	1
AC004490.1	0.613641596189489	0.830670363834821
AC004492.1	0.122110714748122	0.246646212173801
AC004494.1	0.741146408924311	0.949247109445649
AC004520.1	0.177552791946013	0.336954928778639
AC004528.1	0.97918283060695	1
AC004528.2	1	1
AC004540.1	0.248643527173703	0.439838802316488
AC004540.2	0.966109510687495	1
AC004542.2	0.523118691683381	0.744042714190816
AC004554.2	0.78346819922076	0.986283424284238
AC004556.1	0.924457923783573	1
AC004584.1	1	1
AC004585.1	0.465901679708056	0.688020858780753
AC004590.1	1	1
AC004593.1	0.0416553090991081	0.100685053087009
AC004593.3	0.252469077255735	0.445463624481681
AC004687.1	0.105370264920916	0.217775080299568
AC004754.1	1	1
AC004771.1	0.406890699700081	0.625220912946738
AC004771.2	0.349802046153834	0.564331279400203
AC004771.3	0.402690095991288	0.620754137077709
AC004771.4	0.117293213073698	0.238245430401742
AC004771.5	0.0484574062996716	0.112704579899467
AC004775.1	1	1
AC004801.3	0.895155043592736	1
AC004801.6	0.351339196494994	0.565282461129383
AC004803.1	0.480332622826771	0.7018656152294
AC004812.2	0.484629236803155	0.706227051162345
AC004816.1	0.51206613051765	0.732487140514589
AC004816.2	0.247143447638982	0.437641180885299
AC004817.1	1	1
AC004817.3	2.01848979746568e-08	1.21367816124925e-07
AC004817.4	1	1
AC004825.2	0.0147720989691521	0.040081689065285
AC004832.6	0.217992976812861	0.396159968482651
AC004834.1	1	1
AC004837.2	0.0450334979273159	0.107149337043187
AC004837.3	0.0654319907951123	0.143752397016076
AC004839.1	0.113660419956205	0.232021737188529
AC004846.1	0.660274408018679	0.874153279962795
AC004846.2	0.96385650577506	1
AC004854.2	0.713564019034916	0.923884376666997
AC004865.2	1.45476019326747e-05	6.41705070863168e-05
AC004877.1	0.492623821867436	0.714105576940955
AC004884.2	0.744088198254659	0.952405868564292
AC004889.1	0.446694484801308	0.668534339856769
AC004895.1	1	1
AC004908.1	1	1
AC004908.3	0.244606785992282	0.434264102566367
AC004918.1	0.337417787456238	0.55267310941834
AC004921.1	0.0347115037973871	0.0860207727988914
AC004922.1	0.695637977302329	0.907656030797086
AC004923.4	0.227382768044013	0.409448510281898
AC004943.1	0.474180246729719	0.695585642775198
AC004943.2	0.0150067186134677	0.0406533259640491
AC004943.3	1	1
AC004948.1	0.23810050890082	0.425003439508959
AC004951.1	0.000380363309391503	0.00138133585524821
AC004973.1	1	1
AC004982.1	0.417943121690117	0.638117073048762
AC004982.2	0.948944766732977	1
AC004988.1	1.62429209780401e-18	1.93069464054001e-17
AC004990.1	0.578321557779782	0.797481835751429
AC005005.3	0.171327313490553	0.327642491529058
AC005014.2	0.980632422109478	1
AC005034.3	0.887367768979439	1
AC005037.1	0.418192314589349	0.638253841959519
AC005041.1	0.931192861663622	1
AC005041.3	0.827827132668161	1
AC005046.1	0.316469707305816	0.529922306885244
AC005070.3	0.01639078980563	0.044046007229081
AC005076.1	0.694276292069575	0.906522365859315
AC005082.1	0.0696353018826533	0.151853390481704
AC005091.1	0.238675335683723	0.42568525246823
AC005096.1	0.415103426785791	0.635042097737413
AC005154.4	4.19431574492786e-25	6.90388750468252e-24
AC005154.6	0.0701157444165032	0.152780338253255
AC005162.3	0.00219815233937597	0.00705537539436467
AC005180.1	1	1
AC005180.2	0.500894872626974	0.722064558744462
AC005197.1	0.330436187947049	0.545061683764728
AC005220.1	0.00221135377913396	0.00709568425160981
AC005224.1	0.98845911762712	1
AC005224.2	0.0469771681631628	0.110287920959954
AC005224.3	0.801677501764947	1
AC005224.4	0.000140376948130511	0.000542176793715622
AC005225.2	0.213001721968572	0.388882300166443
AC005229.4	2.27288545266084e-79	1.35227494869495e-77
AC005237.1	0.187421942726538	0.351663085838395
AC005253.1	0.000157857677863056	0.000607142799001783
AC005253.2	1	1
AC005261.1	0.159132700316132	0.308225350480694
AC005261.2	0.555468347979634	0.775491268010076
AC005261.3	0.011698010479523	0.0324915295475666
AC005264.1	0.452354091329491	0.674257307015967
AC005280.2	2.12421195809579e-10	1.5327796845717e-09
AC005281.1	1	1
AC005288.1	0.632095010479906	0.847850824399791
AC005291.1	0.047094364299524	0.110394920283197
AC005304.2	0.000428480162650204	0.00154413757227395
AC005304.3	1	1
AC005307.1	1	1
AC005324.3	0.920627702830519	1
AC005329.1	0.239382263437291	0.426704732363024
AC005332.1	0.604414945473081	0.822417155186002
AC005332.3	0.0497957435142214	0.114623042790319
AC005332.4	0.0033044954019487	0.010290649972801
AC005332.5	0.0399458878538248	0.0972562963376876
AC005332.6	0.0447850470802379	0.10668664268693
AC005332.7	0.0558475763733177	0.125546541684688
AC005332.8	0.17869800228949	0.338678941280076
AC005339.1	0.994953117000081	1
AC005342.2	1	1
AC005355.1	0.891711162733949	1
AC005358.2	1	1
AC005363.2	0.549824819257231	0.76967803370528
AC005392.2	0.211200110967737	0.386231984208025
AC005393.1	0.942834783158325	1
AC005410.2	0.357372003573009	0.570675768442778
AC005476.2	0.801229714949158	1
AC005479.2	0.65781063851155	0.872063316748676
AC005480.1	0.60054669348981	0.818548008847308
AC005498.2	0.934772308005623	1
AC005498.3	1	1
AC005520.1	1	1
AC005520.2	0.402078704154717	0.620114815316312
AC005520.5	0.357144324803664	0.570548481269798
AC005523.1	0.623535051948404	0.840032265151476
AC005523.2	0.00324687278413184	0.0101283525952716
AC005534.1	0.31725076652619	0.530747019064165
AC005537.1	1	1
AC005540.1	1.02628153180457e-07	5.75294156429353e-07
AC005546.1	1	1
AC005549.1	0.0553256049070636	0.124561615372666
AC005586.1	1	1
AC005614.1	0.366375689438465	0.578471272596913
AC005616.1	1	1
AC005625.1	1	1
AC005670.1	0.549623917581406	0.769494401419153
AC005670.2	0.622381145309308	0.839455560690801
AC005695.2	1	1
AC005695.3	0.114058049501454	0.232702035922506
AC005696.1	0.598699609269896	0.816654089445953
AC005696.2	1	1
AC005696.3	0.345281274865124	0.560275292549459
AC005696.4	0.172027154149102	0.328639299204205
AC005697.2	0.516565455639731	0.737365798104819
AC005703.3	0.0484574062996716	0.112704579899467
AC005726.1	0.142297290180081	0.281168032060239
AC005726.2	1	1
AC005726.4	1	1
AC005726.5	0.000660024905360725	0.00231286390475112
AC005730.2	0.950165100575957	1
AC005740.4	1	1
AC005757.1	0.535440863939704	0.755821844966495
AC005759.1	1	1
AC005775.1	1	1
AC005776.2	0.0780135446657275	0.167570489678709
AC005779.1	0.727620581544605	0.937089042326511
AC005786.2	0.16522018518701	0.318118034510892
AC005786.3	0.720677520949725	0.930590553406066
AC005790.1	1	1
AC005828.3	0.0450970590841278	0.107277442091168
AC005837.1	0.95706610040561	1
AC005837.2	0.795795764108982	0.997463964564383
AC005838.2	0.339561470314461	0.55474356703805
AC005840.2	0.281339708336128	0.484740565303517
AC005840.4	0.31691460951013	0.530261532549356
AC005842.1	0.446062304259277	0.667908886750858
AC005863.1	1	1
AC005899.1	1	1
AC005899.3	1	1
AC005899.5	0.760786580914274	0.966211353277806
AC005899.6	0.177800614083165	0.337367227255026
AC005899.7	0.623504924033021	0.840032265151476
AC005899.8	5.47401318121394e-08	3.15477527281815e-07
AC005920.1	0.595195809407082	0.8132536682385
AC005920.2	1	1
AC005920.3	0.349145333543161	0.563944858434182
AC005921.2	0.0664465601198682	0.145720310136697
AC005944.1	0.343756611565922	0.558955114784142
AC005954.2	1	1
AC005962.1	1	1
AC005972.1	0.914662055160971	1
AC006012.1	1	1
AC006017.1	0.39824746599654	0.615668603231659
AC006027.1	0.000711887355977123	0.0024823838244049
AC006030.1	0.921563429523249	1
AC006033.2	0.238082645877865	0.425003439508959
AC006042.1	0.349398835821305	0.564116933952983
AC006042.4	1	1
AC006059.1	0.000417693081597281	0.00150772516600111
AC006064.1	0.587917451371812	0.806696607505996
AC006064.2	0.493476962059514	0.714732085534098
AC006064.3	0.389842513469273	0.606327071576047
AC006064.4	0.531702314887854	0.752131837767214
AC006076.1	1	1
AC006111.3	1	1
AC006116.8	0.964739495326931	1
AC006146.1	1	1
AC006157.1	0.330595021697385	0.545138496483368
AC006159.2	0.747552113913685	0.954792142715934
AC006160.1	0.215769332601611	0.392992530614354
AC006213.1	0.0355240260379783	0.0877682814793255
AC006213.2	0.00514299637945254	0.0154157195931092
AC006238.1	0.233543945104606	0.418528497222859
AC006252.1	0.49501800932443	0.715930580514883
AC006254.1	0.21657359891693	0.394099674269859
AC006262.2	0.770303209655787	0.974099269363058
AC006273.1	0.357431817094251	0.570675768442778
AC006299.1	1	1
AC006305.1	1	1
AC006329.1	0.335560676403665	0.55081659926066
AC006333.1	1	1
AC006333.2	9.20521425130126e-10	6.29450725430523e-09
AC006369.1	0.104526760442383	0.216196915390272
AC006372.1	0.921563429523249	1
AC006372.3	0.0329966545158824	0.0823935457355865
AC006435.1	0.932763972238957	1
AC006435.2	0.542897732900301	0.763321336283097
AC006435.3	1	1
AC006441.1	0.889046097372469	1
AC006441.3	0.788850987851265	0.99074297893832
AC006449.2	0.0804001146102526	0.172097723990701
AC006449.3	1	1
AC006449.5	1	1
AC006449.6	1.48683388354572e-19	1.8499934786643e-18
AC006460.1	0.337047620654084	0.552435741493844
AC006480.2	0.0732140639048835	0.158732347762744
AC006482.1	0.834952188927526	1
AC006483.2	0.0164376727127534	0.0441343814363954
AC006504.1	0.491548623825604	0.713202706481467
AC006504.5	0.499079190523798	0.720105567553392
AC006518.7	0.330483510757732	0.545069867394893
AC006547.1	0.313567928878014	0.526581321829306
AC006547.2	0.96123049901607	1
AC006547.3	0.293052298845452	0.500215378698691
AC006581.2	0.361060836510907	0.573153243028066
AC006942.1	0.0235832502295784	0.0611251844962331
AC006946.2	0.365479546651526	0.577550832849308
AC006946.3	1	1
AC006960.3	0.650811174944465	0.865956661917486
AC006967.3	0.345553335664239	0.560384892962806
AC006974.2	4.4485372261834e-13	3.89807710176841e-12
AC006978.2	0.431891923808578	0.652508585504911
AC007014.1	0.876032317580393	1
AC007029.1	0.225175606323301	0.406502098501204
AC007032.1	7.63952552858717e-35	1.75653382283859e-33
AC007036.1	0.193908020062153	0.36100976103508
AC007038.1	0.243504082598373	0.432758906215289
AC007038.2	0.488555910321098	0.710167573824011
AC007040.1	1	1
AC007040.2	0.0479666973002604	0.111967947283063
AC007064.2	0.645609301267452	0.86064344165216
AC007114.1	0.0235663078361152	0.0610969124813919
AC007114.2	0.023950198157307	0.0619471082855769
AC007126.1	0.0250463260141718	0.0644419575837293
AC007163.1	0.598375889986314	0.816313412834852
AC007182.1	0.494629277557951	0.715743545531445
AC007192.1	0.48954804006699	0.71114142075674
AC007192.2	0.35984792719609	0.572297953526861
AC007193.1	0.509064574864954	0.72964820525936
AC007216.1	0.384499717328443	0.60004682272276
AC007216.2	0.202334621847533	0.373235175333494
AC007216.4	0.642071311064806	0.857372046474372
AC007220.1	0.620309414533842	0.837440241255501
AC007228.2	0.763197469156375	0.967886109548328
AC007240.1	0.563838769043688	0.783778144033083
AC007249.2	0.805505359677436	1
AC007250.1	0.282063546705166	0.48557078976939
AC007262.2	0.234390289596039	0.41973850902591
AC007272.1	0.5579309937213	0.777578831980387
AC007285.1	0.627768795727626	0.84375759899405
AC007292.1	0.139249091664986	0.276059385694382
AC007292.2	0.154857954301762	0.301400196217511
AC007292.3	0.40537414352379	0.623849238228961
AC007298.1	0.533715797773372	0.753965363472104
AC007298.2	1	1
AC007308.1	1	1
AC007319.1	0.222415232022868	0.402275599511699
AC007325.4	0.134135658396359	0.267435316392632
AC007326.2	0.455115485438214	0.676710280234267
AC007326.4	0.494239939763196	0.715367750189707
AC007327.2	0.966939858128136	1
AC007333.2	0.428141994010553	0.649198202500168
AC007336.1	0.450496950322941	0.672435491679519
AC007336.2	0.00492189656086273	0.014817378994534
AC007342.4	1	1
AC007342.5	1	1
AC007349.1	0.578063373847729	0.797275234375214
AC007349.3	0.350067761596676	0.5644783352732
AC007349.4	0.478592859484936	0.700296996182366
AC007362.1	1	1
AC007364.1	0.199160097464175	0.36864241772132
AC007365.1	5.27383298263149e-09	3.36345898369329e-08
AC007378.1	0.816733189975061	1
AC007381.1	0.0560752147925535	0.125915383124724
AC007383.2	0.714834261714382	0.924932533655464
AC007383.3	0.360706452318223	0.572994879108063
AC007384.1	1.28324672941888e-30	2.5680058983194e-29
AC007388.1	0.0359672511921487	0.0887441466090207
AC007391.1	1	1
AC007405.1	1	1
AC007405.2	1	1
AC007405.3	1	1
AC007448.2	1	1
AC007448.3	0.00432009653992081	0.0131473170999134
AC007463.1	0.233842995617472	0.418962373560427
AC007493.2	1	1
AC007494.2	1	1
AC007495.1	1	1
AC007496.2	0.295396495833919	0.503497054250355
AC007533.1	1	1
AC007541.1	0.828758509645314	1
AC007556.1	0.945488417190399	1
AC007566.1	0.3206178743021	0.534728268125417
AC007569.1	0.792221556028634	0.9939581882692
AC007570.1	0.991896390187808	1
AC007598.2	1	1
AC007601.1	1	1
AC007608.1	0.975677534754243	1
AC007608.3	5.24419301912288e-05	0.000214679288781712
AC007610.1	1	1
AC007610.2	1	1
AC007611.1	0.11868705249054	0.240567429717511
AC007613.1	0.0445604845003192	0.106321865136261
AC007614.1	1	1
AC007619.1	1	1
AC007620.2	2.10822919289624e-05	9.0835336667575e-05
AC007620.3	0.0329950764968241	0.0823935457355865
AC007622.2	0.898645022864469	1
AC007638.1	1	1
AC007655.1	1	1
AC007663.2	1	1
AC007663.3	0.304697320344157	0.515909710536698
AC007666.1	0.590727332839976	0.809044607180629
AC007679.1	1	1
AC007681.1	1	1
AC007686.3	0.0126921772553212	0.0349323364397406
AC007687.1	0.349464728621985	0.564116933952983
AC007728.1	0.467433329345015	0.689314262335149
AC007728.2	9.3146105110898e-12	7.37980609516458e-11
AC007731.3	0.503999766146656	0.724756388178027
AC007731.4	0.346095245672197	0.560934997951816
AC007743.1	1	1
AC007773.1	0.511162049571532	0.731618556356045
AC007786.1	0.000563341313989127	0.00199658752165466
AC007823.1	1	1
AC007878.1	0.724415564065849	0.934248490712044
AC007879.3	0.51376464847356	0.734191835151941
AC007879.4	1	1
AC007881.2	1	1
AC007881.3	0.111858183678564	0.22908199001085
AC007938.2	0.329493157887789	0.544403283098619
AC007950.1	1	1
AC007950.2	9.8703771676635e-06	4.44993535992313e-05
AC007952.3	0.324805714755813	0.539704647832359
AC007952.4	2.05836717929186e-19	2.54962619239671e-18
AC007952.5	0.033969533729746	0.0844951000694934
AC007952.6	1	1
AC007953.1	1	1
AC007991.3	2.93070905997605e-06	1.41274385413521e-05
AC007991.4	0.351930583147781	0.565697914493225
AC007993.3	1	1
AC007998.2	1	1
AC007998.3	1	1
AC007998.4	0.978329886858738	1
AC008014.1	0.209981068507912	0.384289206962536
AC008033.3	0.681694974833032	0.895250884732263
AC008035.1	0.068821457356685	0.150286508531273
AC008040.1	0.03631127006187	0.0895229156791752
AC008040.5	0.264258230678456	0.461323309535397
AC008060.1	0.494904327409325	0.715862914524135
AC008063.2	0.0560752147925535	0.125915383124724
AC008073.1	1	1
AC008074.1	1	1
AC008074.3	2.78054418627127e-12	2.28669716183181e-11
AC008079.2	1.55515687926368e-17	1.77492129245022e-16
AC008080.1	1	1
AC008083.2	0.894864295377553	1
AC008105.1	0.0991266994845623	0.206739474705431
AC008105.3	5.36534263181973e-12	4.32697142536196e-11
AC008114.1	0.982513626455976	1
AC008115.4	0.326945415540178	0.542069095732831
AC008121.2	0.53751861405922	0.758269851609201
AC008121.3	0.276118454523575	0.477683411450652
AC008124.1	0.140519511130518	0.278153274969413
AC008149.1	0.479570599867591	0.701123450183954
AC008264.2	0.638223381638873	0.853995192950706
AC008267.5	0.323314477981948	0.537765724981091
AC008269.1	1	1
AC008277.1	0.33170714294624	0.54636565833666
AC008280.3	0.386659090010339	0.602479605661318
AC008378.1	0.571447363070861	0.791187516214305
AC008392.1	0.0514509771274432	0.117491973736194
AC008393.1	0.377300131993827	0.591304912975339
AC008397.1	1	1
AC008397.2	1	1
AC008403.2	1	1
AC008403.3	0.960704164767613	1
AC008429.1	0.0396364587765331	0.0966094914503552
AC008429.3	0.955301882829257	1
AC008434.1	1	1
AC008438.1	1	1
AC008440.1	0.264756234068404	0.461973466766156
AC008440.2	6.28510059798815e-05	0.000254365649980551
AC008440.3	0.858094831305294	1
AC008443.5	0.106471659059835	0.219833506224848
AC008443.6	0.487577832080802	0.709353116762427
AC008467.1	0.138893357003333	0.275453105942009
AC008494.3	0.579964325238692	0.798848833135329
AC008522.1	0.47606216107393	0.697611371000787
AC008537.4	0.936535396272647	1
AC008543.1	0.737995521047062	0.946529641840314
AC008549.2	0.525322835234365	0.746071994732219
AC008551.1	1	1
AC008555.1	0.0508520041292465	0.116340825782013
AC008555.5	0.396105743339884	0.613474745491247
AC008568.1	0.750391509835519	0.957200173173798
AC008569.1	1	1
AC008592.4	0.048897423119742	0.113313681944574
AC008592.5	1	1
AC008608.2	0.0415422144015081	0.100444878791159
AC008610.1	0.771148949130534	0.974889504820062
AC008619.1	0.646544159368774	0.861629489207689
AC008622.2	0.925977891116449	1
AC008629.1	0.102376704444808	0.212463425837744
AC008635.1	1	1
AC008637.1	0.966109510687495	1
AC008641.1	1	1
AC008649.2	0.0453689407002628	0.107776557787491
AC008655.2	1	1
AC008667.4	0.906231578187945	1
AC008676.1	0.355599064307935	0.569190583500293
AC008686.1	0.870975723682842	1
AC008687.4	1	1
AC008691.1	5.62212681108675e-05	0.000229046151903134
AC008731.1	0.635636654410553	0.850987366006497
AC008735.2	0.727472649816962	0.93700786598645
AC008735.4	1	1
AC008736.1	0.675428223403088	0.889292045982798
AC008738.2	1	1
AC008738.3	0.875713547115486	1
AC008741.2	6.24433867172741e-06	2.88954481134254e-05
AC008747.1	1	1
AC008750.2	1	1
AC008750.8	0.900305850192969	1
AC008752.2	1	1
AC008753.2	0.0908178018929294	0.191536531739216
AC008753.3	1	1
AC008758.4	0.789573726785888	0.99136865024715
AC008758.6	1	1
AC008759.3	1	1
AC008761.1	1	1
AC008763.1	0.315210260309033	0.528535101473815
AC008763.2	0.199135247749478	0.368636676616005
AC008763.3	1	1
AC008764.2	1	1
AC008764.3	0.4306833476537	0.651217532042754
AC008764.6	0.0267894392341576	0.0683768839287189
AC008764.8	0.539484480991966	0.759877541250442
AC008770.2	1	1
AC008771.1	0.0359330157404343	0.0886795009434935
AC008781.2	0.833099151619589	1
AC008799.2	1	1
AC008840.1	0.0470263026909657	0.110309413315376
AC008875.1	0.0437848113430319	0.105026937120382
AC008878.3	1	1
AC008892.1	0.36078064339375	0.572994879108063
AC008894.1	1	1
AC008894.2	0.870422872731222	1
AC008897.2	0.773868679146771	0.976984863578511
AC008897.3	0.033604282528709	0.0837375624583645
AC008906.1	0.647641220177911	0.862622776550027
AC008906.2	0.8359962924688	1
AC008914.1	0.145859637961373	0.28694828776483
AC008915.2	0.363025787736449	0.574701872818378
AC008937.2	0.947369296218578	1
AC008937.3	0.343603613302275	0.558904668964009
AC008938.1	1	1
AC008945.1	1	1
AC008946.1	0.800515674344206	1
AC008957.1	0.215287933542427	0.392309960957813
AC008966.1	0.656012676248452	0.870532826824755
AC008966.2	0.972709267141638	1
AC008972.1	0.321799745219408	0.53592015815814
AC008972.2	0.197164120376824	0.365591702711495
AC009005.1	0.0618020284094698	0.136853548663947
AC009019.1	1	1
AC009021.1	0.0491877771136555	0.113735785064919
AC009021.2	0.263408083693767	0.460057495756649
AC009034.1	1	1
AC009035.1	1	1
AC009041.1	1	1
AC009041.2	0.480227672737205	0.701805178782331
AC009053.2	1.15535002671219e-08	7.13743104943134e-08
AC009060.1	0.947369296218578	1
AC009061.2	0.64114482162449	0.856585144488535
AC009065.1	1	1
AC009065.3	0.331962215162435	0.546462591216465
AC009065.4	0.227719491755636	0.410021399912077
AC009065.8	0.61255405943102	0.829670026530398
AC009087.1	1	1
AC009088.1	0.107665557882142	0.221937043251075
AC009088.3	0.151256691101748	0.29547628908725
AC009090.2	0.365005497209296	0.577049587444549
AC009093.1	0.142504241770879	0.281476163633881
AC009093.2	5.87859514288215e-12	4.71676592471238e-11
AC009093.4	0.809678159029206	1
AC009093.5	0.7708590334827	0.974634634326019
AC009093.6	0.506678096468906	0.727219300562985
AC009095.1	0.910631076295974	1
AC009097.2	1	1
AC009097.3	0.353937397298642	0.567394884927948
AC009097.4	1	1
AC009102.2	1	1
AC009108.3	0.920958122517304	1
AC009113.1	0.0374591017630233	0.0919318160123653
AC009118.2	7.72819310600743e-06	3.529575965837e-05
AC009118.3	0.489665178657586	0.711264772868446
AC009119.1	0.679706613887291	0.893280548307857
AC009119.2	0.535943640231246	0.756450178550995
AC009120.3	1	1
AC009120.4	0.0408384286282492	0.0990252263112539
AC009120.5	0.0411738073749673	0.0997288982977782
AC009121.1	0.0080109383324634	0.0230279647477148
AC009121.2	1	1
AC009123.1	0.6715263520318	0.885714744745523
AC009126.1	1.46257497572005e-05	6.45023325455916e-05
AC009133.1	0.00353876484987555	0.0109399378895382
AC009133.2	0.526927304067721	0.747340897171934
AC009133.3	0.382781707904942	0.598027214876586
AC009133.4	0.328002058551059	0.543094249373454
AC009145.3	1	1
AC009148.1	0.972742271373801	1
AC009159.1	1	1
AC009159.2	0.0482022702155946	0.112304064858436
AC009159.3	0.347580600821497	0.562383510928159
AC009163.4	1	1
AC009163.6	1	1
AC009163.7	0.82841158402194	1
AC009171.2	0.000281813938931994	0.00104282968550644
AC009226.1	0.00931014878006845	0.0264108615887998
AC009228.1	1	1
AC009237.14	1	1
AC009242.1	0.25805339649414	0.452705403258415
AC009269.3	0.944338816147418	1
AC009276.1	0.157979403914381	0.306340980637981
AC009283.1	0.330928480797423	0.545558737870675
AC009299.3	0.0581255718090432	0.129793196412849
AC009303.2	0.896080242844964	1
AC009303.3	1	1
AC009309.1	0.22695065520293	0.408870536426239
AC009313.1	1	1
AC009318.1	0.418212384483502	0.638253841959519
AC009318.2	0.591576383372527	0.809771978329849
AC009318.3	0.0144411218831491	0.0392656914667097
AC009318.4	0.347152136022	0.56199936306505
AC009365.1	1	1
AC009403.1	0.0947473857069081	0.198666195944579
AC009404.1	4.1850503427104e-05	0.000173705558884255
AC009414.2	0.019514933067434	0.0514209284466362
AC009480.1	0.462791078224714	0.684709931607622
AC009495.1	1	1
AC009495.2	0.0535340694284538	0.121270270370922
AC009495.3	0.471909670368308	0.693690873337751
AC009501.1	0.556739711507041	0.776452622233836
AC009506.1	0.569770546927919	0.789652060454207
AC009509.1	1	1
AC009542.1	0.0535041191532939	0.121252199391238
AC009549.1	5.53336344079084e-10	3.85414740386798e-09
AC009560.1	0.0488514536979172	0.113289883340747
AC009570.1	0.0632495602144674	0.139499154937444
AC009630.1	0.441917804607036	0.663387629290744
AC009630.2	0.877217931718446	1
AC009630.3	1	1
AC009686.2	1	1
AC009690.1	0.948903689834098	1
AC009690.2	0.926201925995757	1
AC009716.1	0.522365676548678	0.743306960963058
AC009743.1	1	1
AC009779.2	0.707239916581522	0.918375579225915
AC009779.3	0.322659478133038	0.537108797951022
AC009779.5	0.63282399788645	0.848478187526165
AC009802.1	0.136005446942757	0.270552291849989
AC009812.1	0.196015737522029	0.364073996493078
AC009812.3	0.122725553054797	0.247706760477188
AC009812.4	0.675546935073455	0.88932710072621
AC009831.1	0.779267441017307	0.982395923557885
AC009902.2	0.693731109591835	0.906024896871224
AC009902.3	0.915874140554994	1
AC009908.1	0.180175482306901	0.340906345016306
AC009948.1	1.07921238889848e-15	1.12471459207537e-14
AC009948.3	0.1009469185345	0.210009550689162
AC009948.4	0.167996939682184	0.322451865183031
AC009950.1	1.73709666283808e-06	8.6125190114162e-06
AC009951.2	0.526555509920373	0.747053591108908
AC009955.2	1	1
AC009961.1	0.0795154393155499	0.170492303418874
AC009962.1	0.590302248583012	0.808748155482144
AC009971.1	0.962564141621544	1
AC009974.1	0.0364850693466515	0.0898410236154215
AC010082.1	1	1
AC010096.1	0.806931580942757	1
AC010127.1	1	1
AC010132.3	0.0430816320382247	0.103588329409557
AC010132.4	1	1
AC010163.1	1	1
AC010168.1	1	1
AC010173.1	9.75140456716696e-09	6.06659394056021e-08
AC010186.1	3.01709389227326e-26	5.19877544763058e-25
AC010198.1	1	1
AC010201.1	0.925977891116449	1
AC010201.2	0.825536746773068	1
AC010203.2	0.00416013131845693	0.0126972592080061
AC010205.1	0.647756228366612	0.862694135103443
AC010226.1	1.61591973787326e-06	8.04062136476026e-06
AC010235.1	1	1
AC010240.3	0.0843079022796788	0.17933201570968
AC010245.1	0.764747478181351	0.969127975995921
AC010245.2	0.691650184285175	0.90400251762948
AC010247.2	0.0898018493869276	0.189629409884019
AC010255.3	0.185151662437964	0.348291515680347
AC010260.1	0.429075381267078	0.649720854133787
AC010261.2	0.726951781218489	0.936828974009558
AC010271.1	0.501421593366728	0.722295889398252
AC010271.2	0.935295432174484	1
AC010273.1	0.557934741127412	0.777578831980387
AC010280.2	0.42142250368364	0.641467313048198
AC010300.1	1	1
AC010307.3	1	1
AC010319.3	1	1
AC010319.4	0.00626982166517452	0.0183838700339263
AC010320.1	0.84835653129445	1
AC010320.2	0.917734682022573	1
AC010320.3	1	1
AC010325.1	0.0486129794006767	0.112950978348541
AC010325.2	1	1
AC010327.4	0.935058335012703	1
AC010331.1	0.402182558184716	0.620188319603971
AC010333.1	0.520888259845386	0.741963026715252
AC010333.3	0.920744741638867	1
AC010335.1	0.455844280372616	0.677520086234244
AC010336.1	1	1
AC010336.4	1	1
AC010336.6	0.0447133426690903	0.106582895543718
AC010359.1	0.0118754640007284	0.0329057390017672
AC010401.1	0.674339914448466	0.888153789827967
AC010422.2	0.36914867630918	0.582003534840663
AC010422.3	0.220185287603861	0.399059845084163
AC010422.6	1	1
AC010487.2	0.874548931214553	1
AC010491.1	3.56636143926301e-06	1.70022237686506e-05
AC010501.1	0.493739452711309	0.714971523958323
AC010503.4	1	1
AC010519.1	0.191668231507025	0.357654313471515
AC010525.1	0.334242623433549	0.549312547173947
AC010531.3	0.767844213842888	0.971824847027183
AC010531.6	0.297941906131978	0.507091656569601
AC010536.1	1	1
AC010536.3	0.380371942587311	0.594993259778168
AC010538.1	0.510578868030728	0.730964285513183
AC010542.2	0.55123180977112	0.770914258194128
AC010542.4	0.0775423319270017	0.166724322289568
AC010542.5	0.191221759036323	0.356941893210043
AC010547.1	1	1
AC010547.4	0.312480066975012	0.525233971851124
AC010616.1	1	1
AC010618.3	0.348060850464155	0.562879855835247
AC010624.3	0.527417560878429	0.747844017554414
AC010632.1	0.533408344191248	0.753844596836404
AC010642.2	9.54492333244178e-11	7.03456069171911e-10
AC010654.1	0.0468890103454104	0.110162972363411
AC010680.2	0.22644870424916	0.408232787397232
AC010680.3	0.328232410066067	0.543182086002786
AC010680.4	0.447300846047538	0.669056825561245
AC010719.1	1	1
AC010746.1	0.686511611027013	0.899683594977098
AC010761.1	0.582636083455775	0.801578550867572
AC010761.2	0.331378935473228	0.54590098087175
AC010761.3	0.923027143232862	1
AC010761.4	1	1
AC010761.5	1	1
AC010761.6	1	1
AC010768.2	1	1
AC010809.1	0.358309156140657	0.571596362752107
AC010809.2	0.492832977659519	0.714210725041592
AC010809.3	1	1
AC010834.2	0.000820314976471083	0.00282565737759772
AC010864.1	9.06150410112183e-06	4.10538957356449e-05
AC010883.1	0.197534416932052	0.366063066488219
AC010889.1	0.102415126656089	0.212523182352153
AC010894.2	0.507821102594761	0.728325661958069
AC010894.3	0.912528392740555	1
AC010894.4	0.400766425759342	0.618983625260212
AC010931.2	1	1
AC010969.1	1	1
AC010969.2	0.992298799203285	1
AC010973.1	0.38014646078651	0.594809160625267
AC010973.2	1	1
AC010976.1	0.553789562541039	0.773476399725095
AC010976.2	1.9048266500804e-05	8.26198440700031e-05
AC010978.1	0.0433791520459107	0.104178873148666
AC010980.2	0.994911453656835	1
AC010997.2	1	1
AC010997.4	0.537982573960708	0.758681916370733
AC010997.5	0.624709646197325	0.840898188660299
AC010998.2	0.319846965631303	0.533982715299234
AC010999.2	0.661602726462492	0.875513008465622
AC011008.1	0.803031085804292	1
AC011043.1	0.150476200669529	0.294325314787639
AC011092.2	0.0360458768168205	0.0888983954165003
AC011120.1	1	1
AC011139.1	1	1
AC011195.2	0.0557408538884106	0.125355870390106
AC011287.1	0.200515346430149	0.370465549923903
AC011313.1	0.0477242736017524	0.111531804257436
AC011337.1	0.509019560763044	0.729631064661514
AC011363.1	0.898870834233324	1
AC011373.1	0.000432632933132833	0.00155732334198321
AC011374.2	0.0318484947976759	0.0798310045047808
AC011377.1	0.28776031132842	0.49301742304443
AC011405.1	0.366397195050621	0.578471272596913
AC011416.3	0.115977551205667	0.236072711892538
AC011443.1	0.35577735858718	0.569228300673734
AC011444.1	1	1
AC011444.2	0.753360031931223	0.959362050051551
AC011445.2	9.35921745663531e-06	4.2333198139408e-05
AC011446.1	0.282201764977063	0.485732966183618
AC011446.2	0.0128962088984037	0.0354150617552164
AC011447.3	0.133094338532204	0.265719187266763
AC011448.1	0.325268858959417	0.540270864911672
AC011450.1	0.60810871271352	0.825833515403913
AC011451.1	0.979556564802133	1
AC011453.1	1	1
AC011462.1	0.447410394318525	0.669129997546771
AC011466.1	1	1
AC011468.5	0.75971184077119	0.965129177631222
AC011471.2	0.0461735692737609	0.109008127990035
AC011472.1	1	1
AC011472.4	0.361737130402037	0.573690449731582
AC011476.3	0.0189006380133431	0.0499573443741494
AC011479.1	1	1
AC011481.1	0.934537619096241	1
AC011481.2	0.041143936999353	0.0996893656846015
AC011484.1	0.162459924872413	0.313624096703584
AC011495.2	0.527029726370262	0.747390115655046
AC011498.1	0.418235109414329	0.638253841959519
AC011498.2	1	1
AC011498.3	1	1
AC011498.4	0.194830349872699	0.362329624462051
AC011498.6	0.507230982634543	0.727870854225216
AC011510.1	1	1
AC011511.1	0.459537523653564	0.681449228055434
AC011511.2	0.456802763245457	0.678396514372399
AC011511.5	0.579820359592954	0.798750221387709
AC011603.2	0.0613612602473452	0.136068625420901
AC011611.2	0.551510084552302	0.771254567683918
AC011611.3	0.00520226946581335	0.0155701279890031
AC011611.4	6.51785235163665e-17	7.20062837626005e-16
AC011676.1	0.0445376969798309	0.106313462251088
AC011676.2	0.750659808177302	0.957376434153671
AC011731.1	0.680387427321786	0.893993195027906
AC011747.2	0.00762186436047382	0.0219943668835019
AC011773.3	3.31175779436119e-14	3.13466680081194e-13
AC011773.4	0.97352636695382	1
AC011815.1	0.151919033922026	0.296473075109492
AC011815.2	0.0486902025785624	0.113086961642403
AC011816.2	0.603467059005997	0.821481862068416
AC011825.2	1	1
AC011825.4	0.082796145924133	0.176439402296137
AC011893.1	0.242489270221343	0.431302631877172
AC011899.2	0.00218273065513333	0.00700893420872243
AC011899.3	0.393304719606862	0.610378617442331
AC011921.1	0.134603451457009	0.268273332216139
AC011933.3	1	1
AC011933.4	0.0477711996257286	0.111606021310193
AC011939.3	0.00386965599233555	0.0118862951181217
AC011944.1	0.461225435899287	0.683126152224717
AC011978.2	0.0647630838388221	0.142495569136196
AC011990.1	1.47471511129242e-36	3.56923099249534e-35
AC011997.1	1	1
AC012065.3	0.693711876959201	0.906024896871224
AC012065.4	1	1
AC012073.1	1	1
AC012074.1	1	1
AC012087.1	1	1
AC012100.2	1	1
AC012150.1	0.087889310987997	0.185930030749057
AC012150.2	0.719347121668676	0.929253175899379
AC012157.1	0.0432513977531193	0.103943354426225
AC012170.2	0.0365071912045432	0.0898798637014462
AC012173.1	1	1
AC012184.1	1	1
AC012213.1	0.434661284401423	0.655167886546886
AC012213.2	0.841117029433924	1
AC012213.3	0.379273264198965	0.593650769487944
AC012236.1	0.2065632977587	0.37922911681176
AC012254.3	1	1
AC012306.2	0.707254443972805	0.918375579225915
AC012307.1	0.312441537810194	0.525233971851124
AC012312.1	0.362442473316106	0.574355137734684
AC012313.1	0.116586839718302	0.237006936185494
AC012313.2	1	1
AC012313.5	0.400986710401443	0.619036204972097
AC012313.6	0.327847293633829	0.542962074201771
AC012313.7	1	1
AC012313.8	0.34054219743714	0.555605582380812
AC012313.9	0.758020191615431	0.963756678159519
AC012358.1	1	1
AC012358.3	0.511966373254074	0.732475612965853
AC012360.1	0.642191096536049	0.857372046474372
AC012360.2	0.428696598404892	0.649561873359874
AC012360.3	0.682834317562512	0.896461184295327
AC012363.1	8.8112026020135e-07	4.50103390498135e-06
AC012368.1	0.822635446704312	1
AC012368.2	0.00137028207369432	0.00454352354103271
AC012377.1	0.00479814244236843	0.014476407617605
AC012414.5	0.328714089747506	0.543620746459631
AC012435.2	0.350495270302974	0.5647479452075
AC012442.1	1	1
AC012447.1	0.00446308934326298	0.0135358300458703
AC012456.2	0.966818866867233	1
AC012464.3	0.215629073430684	0.392769478283174
AC012467.2	0.161138223518977	0.311563070053817
AC012485.3	0.107422354178687	0.221497769620379
AC012507.4	1	1
AC012508.1	0.397486005439506	0.614792838488278
AC012510.1	0.0329891117732939	0.0823935457355865
AC012511.1	0.513059168939817	0.733588731344273
AC012555.2	1	1
AC012557.1	1	1
AC012557.2	0.663644663011727	0.877583791436487
AC012568.1	1	1
AC012574.2	1	1
AC012588.1	0.564230672966729	0.784000980986631
AC012593.1	1	1
AC012594.1	0.937795827124655	1
AC012603.1	0.361447498585449	0.573487673158385
AC012613.1	1	1
AC012615.1	0.000529839341748873	0.0018850973227632
AC012615.2	0.875838295534308	1
AC012615.5	1	1
AC012617.1	1	1
AC012629.2	1	1
AC012636.1	0.643103611859017	0.858443760556609
AC012640.1	0.812479189310741	1
AC012640.2	0.1485102227057	0.291254211086886
AC012640.3	1	1
AC012640.4	0.326373297337425	0.541408131792572
AC012645.1	0.339100759195852	0.554148179930028
AC012645.2	1	1
AC012645.3	0.0871644585673397	0.184714006716291
AC012645.4	0.837515189864058	1
AC012651.1	0.341666057435027	0.556904067771625
AC012668.3	0.652118817020303	0.867044295871715
AC013264.1	0.930313742861777	1
AC013270.1	0.000460062212546983	0.00165121190529261
AC013271.1	0.04963084409858	0.114424652369747
AC013394.1	3.39713719062799e-05	0.0001426926911679
AC013400.1	6.02855651930901e-07	3.13840396346009e-06
AC013403.2	0.350919107111459	0.565040831610836
AC013448.1	0.479992611445791	0.701554556511915
AC013451.2	0.297613442701423	0.506649816500733
AC013457.1	0.571809849858889	0.791469167613673
AC013468.1	0.290559793652096	0.497307747241349
AC013472.3	0.237580917717237	0.424419196889978
AC013476.1	0.400324619830686	0.6185765021717
AC013553.4	0.353140854572166	0.566570583149543
AC013565.3	0.246291247738387	0.43658743264772
AC013644.1	0.347652018602579	0.562383510928159
AC013652.1	3.73695683154534e-05	0.000156193615115888
AC013652.2	0.159408415253246	0.308591870932849
AC013726.1	0.589369417127836	0.807921447289947
AC013731.1	0.736072141030008	0.945065997377054
AC015468.3	1	1
AC015660.2	0.000485599763598158	0.00173609387461972
AC015660.4	1	1
AC015674.1	1	1
AC015688.6	1	1
AC015689.1	0.498272835674866	0.71927122502461
AC015712.1	0.0341077618145504	0.0847911506400012
AC015712.2	0.447745247835813	0.669494706373114
AC015726.1	0.434577651897001	0.655167886546886
AC015726.2	1	1
AC015727.1	0.846262646488922	1
AC015802.1	0.625971990082419	0.84188884578901
AC015802.4	1	1
AC015802.6	0.83761665696372	1
AC015813.1	0.351836913289251	0.565622588202089
AC015813.2	0.302196924284171	0.51259453698029
AC015813.3	0.449325768785798	0.671037662378382
AC015813.4	0.343653067873852	0.558904668964009
AC015818.2	0.336366802509094	0.551688544492735
AC015818.8	0.622739763226769	0.839706010238507
AC015819.1	2.8393481708964e-05	0.000120432229393152
AC015819.2	2.28463549911775e-41	6.23346840198097e-40
AC015849.1	1	1
AC015849.3	1	1
AC015849.5	0.0430816320382247	0.103588329409557
AC015853.1	1	1
AC015853.2	1	1
AC015853.3	1	1
AC015908.2	1	1
AC015908.4	0.358698473781959	0.571596362752107
AC015911.2	0.0407436568207341	0.0988497182901806
AC015911.6	0.4589632133811	0.680734780873607
AC015912.1	0.938201782669727	1
AC015912.3	1.51891306623914e-194	3.45638846506149e-192
AC015917.2	0.107162856203569	0.221065955605736
AC015921.1	1	1
AC015922.4	0.270340817116366	0.469491176727738
AC015936.1	0.26935201096341	0.46825288950109
AC015961.1	0.336906914489693	0.552287138769477
AC015961.2	0.347425811990931	0.562223603231365
AC015967.1	0.861175511437614	1
AC015969.1	0.00340387193987431	0.0105688093021305
AC015971.1	0.817125153467436	1
AC015982.1	0.022479265228291	0.0585192618686244
AC015987.1	0.980066991597709	1
AC016027.1	0.0260920049256755	0.0668363496256743
AC016065.1	0.238933558293867	0.426008112457231
AC016205.1	1	1
AC016245.1	0.769435177351432	0.973280382216513
AC016257.1	0.0332844364202329	0.0830624494181798
AC016355.1	0.731852719230396	0.940899337181421
AC016394.1	0.153864321831846	0.299810413363601
AC016394.2	0.52350811649413	0.74435678017102
AC016405.2	0.421501000270755	0.641508072741942
AC016405.3	0.840744807307599	1
AC016575.1	0.257466013535249	0.452004081505095
AC016588.2	0.283722873092966	0.487742599515657
AC016590.3	1	1
AC016596.1	2.89964784160227e-05	0.000122919006736484
AC016683.1	0.875445190353688	1
AC016700.3	0.349517964887111	0.564161611623634
AC016705.2	1	1
AC016708.1	0.0543250874135404	0.122745308583102
AC016722.2	0.630767518507918	0.84656164726104
AC016722.3	0.942616592596448	1
AC016727.1	0.0374304878123299	0.0918822484376323
AC016737.1	0.238810104337837	0.425856796982476
AC016737.2	0.281292608895111	0.484697248723012
AC016738.1	0.352835894265881	0.566328293639528
AC016738.2	1	1
AC016745.2	2.7438139853274e-70	1.45237904312067e-68
AC016747.2	1	1
AC016773.1	0.446686032500326	0.668534339856769
AC016813.1	1	1
AC016831.1	9.76535933778823e-158	1.50734808855244e-155
AC016831.5	0.018015905371532	0.0479056835641279
AC016831.6	0.993499210511064	1
AC016831.7	1.50014615118779e-50	5.20640345835976e-49
AC016866.1	1.00941427562884e-10	7.4294102387314e-10
AC016866.2	1	1
AC016876.1	0.169690004170043	0.325164290480542
AC016876.3	0.547393952546958	0.767540764487931
AC016877.1	0.184440505300618	0.347338561001668
AC016888.1	1	1
AC016907.2	0.608014289619761	0.825833515403913
AC016957.2	0.0127871752142706	0.0351671216676546
AC017002.1	2.35115097563501e-11	1.81014842989856e-10
AC017002.3	0.00138423067802481	0.00458632899370184
AC017071.1	0.300176822320592	0.509951743175744
AC017074.1	1	1
AC017076.1	1	1
AC017083.1	0.766388501809703	0.970317286624754
AC017083.2	0.331710514536746	0.54636565833666
AC017083.3	1	1
AC017100.1	0.517232982238255	0.738038884724731
AC017101.1	1	1
AC017104.3	1	1
AC018362.1	0.0419740579705344	0.101289316888992
AC018362.2	1	1
AC018410.1	0.810947151315688	1
AC018413.1	0.611655497260775	0.828894699098768
AC018521.2	1	1
AC018521.4	0.423010728654198	0.643273566213167
AC018521.7	0.634872758166288	0.850233369190904
AC018523.2	0.257553487483978	0.452115594816818
AC018529.1	0.469017277816905	0.690911530516053
AC018529.2	0.15774641519721	0.305961764759531
AC018552.3	0.998978619561459	1
AC018557.1	1	1
AC018638.6	0.655108092094934	0.869838842445349
AC018638.7	0.611865221737712	0.829063779842017
AC018643.1	1	1
AC018645.2	0.112268155769371	0.229814986765959
AC018647.2	6.84920563307476e-09	4.32444267559666e-08
AC018648.1	1	1
AC018653.3	1	1
AC018682.1	0.00898776502262273	0.0255686219028678
AC018682.2	1	1
AC018690.1	0.184601313694478	0.3475227972007
AC018693.1	0.168471968579985	0.323138839282761
AC018695.4	1	1
AC018754.1	1	1
AC018761.2	0.0435955052701765	0.10464153847636
AC018761.3	0.547526797912526	0.767629510310161
AC018766.1	1	1
AC018781.1	0.668285985772634	0.882346965184792
AC018797.2	0.36566106042491	0.57771359149374
AC018809.2	0.218555337145331	0.396850135959512
AC018816.1	0.0769085086935378	0.165619659745606
AC018845.3	0.00572581735472551	0.0169668366855761
AC018904.1	1	1
AC018946.1	0.733878650534389	0.942728478917859
AC019069.1	0.0127954133114604	0.0351766294711502
AC019077.1	0.795829197659736	0.997463964564383
AC019080.4	1	1
AC019117.2	0.713428280587898	0.923863106080744
AC019129.2	0.312788025050458	0.525597973869172
AC019131.1	1	1
AC019131.2	0.024832862051668	0.063974762379373
AC019171.1	0.671835254702472	0.885883071535101
AC019186.1	0.168288938933037	0.322900012958009
AC019197.1	1	1
AC019205.1	0.422250310931006	0.642382735762636
AC019254.1	0.524043777346343	0.744782583051048
AC019257.1	1	1
AC019257.2	1	1
AC020558.1	1	1
AC020571.1	0.0268887002773698	0.06858265324964
AC020594.1	1	1
AC020612.3	1	1
AC020634.1	1	1
AC020636.1	0.328488862350293	0.543329685924168
AC020651.1	0.0521497412222654	0.118706944209453
AC020656.1	3.94349752302362e-15	3.97464935277171e-14
AC020656.2	2.73716525490988e-27	4.91598443219087e-26
AC020659.1	0.957014374461091	1
AC020659.2	0.513901296139446	0.734339568180617
AC020661.1	0.312456203169492	0.525233971851124
AC020661.2	1	1
AC020661.3	0.966625099572688	1
AC020663.2	0.466679545997653	0.688433451992224
AC020703.1	0.192853445762563	0.359410174629943
AC020741.1	0.41152770730344	0.631028210024927
AC020743.1	0.450191471308146	0.672105265213711
AC020763.1	0.275100358248571	0.476258055499663
AC020765.2	0.567284593227546	0.787130552320318
AC020892.1	3.47357795143452e-15	3.50582012446338e-14
AC020892.2	0.0498425520521451	0.114673196940484
AC020900.1	0.345074693374799	0.560184872167532
AC020907.3	0.00400329584865647	0.0122626629568962
AC020907.4	0.454028677509656	0.675640463741026
AC020908.2	0.945297856745093	1
AC020908.3	1	1
AC020909.2	0.00120118231751185	0.00402393341849127
AC020909.3	0.430732013692668	0.651246505804389
AC020910.4	0.0303021200806343	0.0762840666674087
AC020911.1	0.684036488934461	0.897558995378098
AC020911.2	0.934895561979459	1
AC020913.1	0.69689513826396	0.908793332499166
AC020913.2	0.418641110887323	0.638564386747003
AC020915.1	0.887813322526155	1
AC020915.3	0.00256307728978613	0.00812973200423182
AC020915.5	1	1
AC020916.1	1.92183099926462e-42	5.40389498684943e-41
AC020916.2	0.041346749277757	0.100048980136804
AC020917.2	0.316891096861146	0.530261532549356
AC020917.3	0.00610697330811233	0.0179516875522658
AC020922.1	1	1
AC020922.2	1	1
AC020922.4	0.524672796453949	0.745436575445933
AC020928.1	0.209122486540412	0.38306727347772
AC020928.2	0.997992301059831	1
AC020928.3	0.678297952598476	0.89193796662136
AC020931.1	1	1
AC020934.2	1	1
AC020978.2	0.328136626076988	0.543182086002786
AC020978.5	0.34487953129543	0.560031353746066
AC021016.3	0.00840753460204472	0.0240606134151346
AC021028.1	0.0353283180428591	0.0873727690935607
AC021054.1	0.443025687213543	0.664643919925545
AC021072.1	0.0445036561887453	0.106294279817813
AC021086.1	1	1
AC021087.1	0.138269979116159	0.274414066627493
AC021092.1	4.78058808738758e-05	0.000196942741420131
AC021097.1	0.386229907594884	0.60193834288935
AC021127.1	1.56263171244479e-05	6.86817399219314e-05
AC021151.1	0.0540929957939358	0.122322989054354
AC021180.1	1	1
AC021188.1	0.328914476083096	0.543829904912523
AC021205.3	1	1
AC021218.1	0.000749437824191666	0.00260099702726142
AC021224.1	0.0421772964070708	0.101679714241293
AC021242.3	0.481379749280227	0.702976857814255
AC021321.1	0.269138220333642	0.467921390779558
AC021422.1	2.59782349259115e-12	2.1388197669513e-11
AC021483.1	1	1
AC021483.2	0.592907167804624	0.811008236658082
AC021491.1	0.351493530989504	0.565407135223095
AC021491.4	0.442378859509454	0.663880495860285
AC021594.1	1	1
AC021594.2	0.0963179753873054	0.201519115708435
AC021660.2	1	1
AC021683.3	1	1
AC021739.2	0.0508152494147752	0.116332986874584
AC021739.3	1	1
AC021739.4	1	1
AC021739.5	0.232117618922123	0.416378074154247
AC021752.1	0.741636510793756	0.949709502973289
AC021755.3	0.185612631037703	0.34886134237868
AC021851.1	1	1
AC022001.2	0.326444109365621	0.541408131792572
AC022001.3	0.420189742888016	0.639909493222518
AC022007.1	0.585099859800053	0.804066069316808
AC022021.1	0.109352813400963	0.224910981196372
AC022075.1	0.612111473229849	0.829260206751517
AC022079.2	0.0607817469601626	0.134932666262865
AC022087.1	0.79535373021373	0.997151135238423
AC022092.1	0.910908582478181	1
AC022098.1	2.5522804768645e-05	0.000108841744524401
AC022098.2	0.370681202299003	0.583889686601434
AC022098.3	0.354861599341091	0.568463610004783
AC022098.4	0.147652187423543	0.289880524148347
AC022113.1	0.549439175686032	0.769333349715668
AC022113.2	0.341225318332279	0.556267832462954
AC022140.1	1	1
AC022144.1	0.00284715135041006	0.0089714734843114
AC022146.2	1	1
AC022150.1	1	1
AC022154.1	0.54017328798434	0.76064748490828
AC022167.1	0.359237357146341	0.571697634051276
AC022167.2	0.45657137165925	0.678130544991869
AC022167.3	0.0784049496266509	0.168316713976762
AC022167.4	0.375057300983198	0.589059328632569
AC022167.5	1	1
AC022182.1	0.000246205796397913	0.000918408855748512
AC022182.2	0.963868946511462	1
AC022196.1	1	1
AC022201.2	0.239493233772892	0.426868067592785
AC022211.2	0.541151539919442	0.761607920266246
AC022217.3	0.123483936699662	0.249032520308053
AC022239.1	0.326579929490019	0.541592695990472
AC022272.1	1	1
AC022274.1	0.798349725714107	0.999828283443261
AC022296.3	0.0405326295720858	0.0984676130909806
AC022306.2	0.406407422092133	0.624782771126873
AC022364.1	0.385211693660101	0.600775645740084
AC022382.1	0.113479761060204	0.231800737172115
AC022390.1	1	1
AC022392.1	0.28088973861454	0.484154240234167
AC022395.1	1	1
AC022400.1	0.000674391199426878	0.00236208139399389
AC022400.6	0.184284681169966	0.347104340597719
AC022400.7	0.0018355364868272	0.00595557796174286
AC022509.1	0.426943964437672	0.647826639653037
AC022509.3	0.0545509759224529	0.123169362882191
AC022509.4	0.931582616928307	1
AC022517.1	0.412704384256038	0.632349290134911
AC022540.1	0.240968787336816	0.428978469464114
AC022558.2	1	1
AC022601.1	1	1
AC022613.2	0.101703988622862	0.21127298917932
AC022706.1	0.0391981711991194	0.0956785616364219
AC022710.1	1	1
AC022726.2	1	1
AC022730.4	1	1
AC022762.2	0.0421020864743885	0.101544389884288
AC022778.1	1	1
AC022784.1	0.928485086111676	1
AC022784.3	1	1
AC022784.6	1	1
AC022784.7	1	1
AC022816.1	1.40117738701064e-08	8.57924784007931e-08
AC022874.1	0.0459790315613835	0.108696065508666
AC022893.1	0.820396034990426	1
AC022916.1	2.61181646047196e-85	1.71070103062307e-83
AC022929.2	1	1
AC022960.1	0.959326121679994	1
AC022966.1	0.256632560772028	0.451007206522371
AC022973.2	0.915236846162621	1
AC022973.3	1	1
AC022973.4	1	1
AC023024.1	0.405269949972922	0.623816151028752
AC023043.1	1	1
AC023051.1	0.0500432460221411	0.114979137029949
AC023055.1	0.261002800737969	0.456832512940227
AC023128.1	0.93366408482116	1
AC023154.1	1	1
AC023157.3	0.614097452791156	0.831070668870504
AC023194.3	0.866340877599455	1
AC023202.1	0.525403075557931	0.746109329935397
AC023300.2	1	1
AC023302.1	0.0174585213687365	0.0465750473981291
AC023310.4	0.353664847997468	0.567205128957939
AC023355.1	0.0221539506344944	0.0577268507089122
AC023389.1	0.642223051529347	0.857372046474372
AC023509.2	0.246488859326292	0.436797414250903
AC023509.3	0.00661608031150148	0.019332372347865
AC023509.4	0.696624280805414	0.90856699067702
AC023590.1	0.251327116600179	0.443767974139328
AC023632.2	0.448109157310359	0.669773989289581
AC023790.2	0.622989147065763	0.839719067121555
AC023794.7	1	1
AC023796.1	8.37732221416625e-05	0.000334078831496462
AC023813.1	0.13585930307546	0.270334661208386
AC023813.3	0.325045150530271	0.540021195819259
AC023825.2	0.932361595606897	1
AC023830.2	1	1
AC023855.1	1	1
AC023886.1	1	1
AC023906.2	0.918284922405407	1
AC023906.3	0.861861328510042	1
AC023906.4	1	1
AC023906.5	0.997455952053992	1
AC023908.3	0.043911790104839	0.105263351757614
AC023946.1	1	1
AC023983.1	0.914169257304167	1
AC023983.2	0.0535241145321408	0.121270270370922
AC024060.1	0.500983145034836	0.722097489901655
AC024075.3	0.936074926182766	1
AC024084.1	1	1
AC024145.1	1	1
AC024224.2	0.818489490623494	1
AC024243.1	0.609986133964345	0.827312964526072
AC024257.3	1.04182870557185e-05	4.68165411606016e-05
AC024257.4	0.360003627015107	0.572421845490884
AC024257.5	0.673287644312208	0.887411367582454
AC024267.1	1	1
AC024267.3	1	1
AC024267.4	0.989482709937281	1
AC024267.6	0.78448449966173	0.986943651241571
AC024270.4	1	1
AC024361.2	1	1
AC024475.1	1	1
AC024475.4	0.927678366695022	1
AC024559.1	1	1
AC024560.1	0.801928331654664	1
AC024560.3	0.889026665380337	1
AC024575.1	0.169215385662247	0.324480167467882
AC024592.3	1	1
AC024597.1	1.00163904541835e-05	4.510236362611e-05
AC024600.1	1	1
AC024610.2	0.924416921201406	1
AC024896.1	0.621213346540692	0.838349364037215
AC024909.1	0.0358773297563157	0.0885618765053853
AC024909.2	3.87347205662408e-42	1.07817337586208e-40
AC024933.1	1	1
AC024940.1	1.33053112309351e-12	1.12009204729379e-11
AC025031.1	0.0413046052089995	0.099979882747916
AC025031.2	0.122677070308677	0.247654195438396
AC025031.4	0.597581229521855	0.815683042436207
AC025034.1	0.253962792037151	0.447455356691892
AC025040.1	0.802392859172624	1
AC025043.1	1	1
AC025048.4	0.556586226666292	0.77633666863855
AC025154.2	1	1
AC025159.1	0.00153970869839055	0.00506573112230951
AC025164.1	2.79804335550018e-28	5.23400093101317e-27
AC025165.2	0.719341415657651	0.929253175899379
AC025165.4	1	1
AC025165.5	0.0647535525035346	0.142488801157464
AC025171.2	0.343206668878941	0.558631428520379
AC025171.3	0.133519484562759	0.266391294201929
AC025171.4	0.16986193867746	0.325437251317383
AC025171.5	0.681419346831355	0.895082673328285
AC025174.1	0.0143382890069407	0.0390101137988663
AC025175.1	0.896647243154781	1
AC025176.1	1	1
AC025178.1	0.0488004469725191	0.113195908577597
AC025181.2	0.257030610703074	0.451491060802878
AC025188.1	1	1
AC025253.1	1	1
AC025257.1	0.136943160122424	0.272074381042508
AC025259.1	0.342710251476865	0.558276264269287
AC025259.3	0.0365133964693409	0.0898806959147722
AC025262.1	0.0480140227528054	0.1120471957232
AC025263.1	4.48445001120629e-22	6.40266915248101e-21
AC025265.1	0.338303202488912	0.553490871579452
AC025283.2	1	1
AC025287.2	0.373848645519769	0.587620960803096
AC025287.3	0.395195621860229	0.612392161035915
AC025287.4	1	1
AC025419.1	1	1
AC025423.1	7.84078806690543e-05	0.00031341853495256
AC025423.4	0.00343446388835284	0.0106577985951936
AC025430.1	0.907836402294812	1
AC025437.3	0.922190283276233	1
AC025442.1	1	1
AC025524.2	0.0775009297549006	0.166651536529948
AC025539.1	0.734064119205611	0.942856985931071
AC025569.1	0.370043206546088	0.583176045844053
AC025576.1	1	1
AC025580.1	0.0214497461016215	0.0560374299563369
AC025580.2	1.11340747512473e-08	6.88410173625437e-08
AC025580.3	0.308858480679182	0.521250343606666
AC025682.1	0.606735362417723	0.824657044966493
AC025754.2	0.873967549597047	1
AC025822.2	0.102316400246096	0.212358241902405
AC025887.2	0.910707786595745	1
AC025917.1	1	1
AC026150.1	0.353411093678629	0.566880537080763
AC026150.3	1	1
AC026191.1	0.0457679614042089	0.108371187736012
AC026202.2	0.225249077364202	0.406568229999184
AC026202.3	0.412378742928963	0.63202345477895
AC026250.1	0.0013590720359891	0.00451041904230754
AC026254.2	0.971096220584831	1
AC026304.1	0.015291971048792	0.0413398257146338
AC026310.2	5.36986219901694e-41	1.44195825205476e-39
AC026333.3	0.139027021095895	0.275668652232275
AC026333.4	1	1
AC026347.1	0.533512244928816	0.753865833685267
AC026355.1	1	1
AC026367.1	0.0172880989609835	0.0461706241216926
AC026367.2	0.784172102481963	0.986823521070202
AC026367.3	0.555769135815629	0.775675671943996
AC026369.3	0.0244136421121205	0.0630492947631725
AC026398.1	0.667511944081043	0.881377707824422
AC026401.1	1	1
AC026401.3	1.21402111248026e-07	6.75840807459691e-07
AC026412.3	0.928713675775186	1
AC026458.2	0.0461735692737609	0.109008127990035
AC026461.3	2.01000804020992e-10	1.45227193032909e-09
AC026471.1	0.163575133765817	0.315426259151902
AC026471.2	0.774467359601446	0.977461605733245
AC026471.3	0.051892989295716	0.118318642428772
AC026471.4	0.967725979585231	1
AC026471.5	0.611691467114567	0.828894699098768
AC026691.1	0.911763094155552	1
AC026704.1	1	1
AC026725.1	0.433488596664912	0.654170635736851
AC026726.1	0.898639432727335	1
AC026740.1	0.300136103200346	0.509921813880945
AC026741.1	0.148823945481925	0.291713964001645
AC026765.1	1	1
AC026765.2	0.373046280975882	0.58665222000432
AC026785.2	0.116023988991485	0.23613372514148
AC026790.1	1	1
AC026801.2	0.0569917565608333	0.127571143146463
AC026803.2	0.952323655137927	1
AC026904.1	1	1
AC026904.2	1	1
AC026954.2	1	1
AC026954.3	1	1
AC026979.1	1	1
AC026979.2	0.00102582134363055	0.00347551105417607
AC026979.3	0.237136406883803	0.42369369509035
AC026992.1	0.353589243680449	0.567125081801959
AC027018.1	0.928973510986637	1
AC027020.2	0.0889284928403704	0.187983013068904
AC027031.2	0.0341190165774515	0.0848000284781092
AC027097.1	9.74329941155223e-06	4.39803369961539e-05
AC027097.2	0.265468892097828	0.462924226202825
AC027117.2	1	1
AC027228.1	1	1
AC027237.2	0.899200762444984	1
AC027237.3	0.861235997303657	1
AC027271.1	0.696615511111954	0.90856699067702
AC027281.1	0.221946169165294	0.401525923447712
AC027288.3	1	1
AC027290.1	0.0189910306350355	0.050184247480802
AC027306.1	0.818138163390055	1
AC027307.1	1	1
AC027307.2	0.0403134218394459	0.0980429881293619
AC027307.3	0.298765460640111	0.50818395961245
AC027319.1	0.124328979259459	0.250507855700048
AC027575.2	0.230628021837385	0.414413246989303
AC027601.1	0.984094029320041	1
AC027601.3	1	1
AC027601.4	0.43215985996806	0.652868700915405
AC027607.1	0.147197240737729	0.28921886191952
AC027644.3	0.021301102207512	0.0556820498610152
AC027644.4	0.187643137389271	0.35198835485624
AC027682.1	0.33724394700553	0.552613746615038
AC027682.2	0.355599064307935	0.569190583500293
AC027682.3	0.659942505825783	0.873944740286327
AC027682.4	0.926611505283916	1
AC027682.6	0.149966995313929	0.293537420197248
AC027702.1	0.943825461969111	1
AC027796.3	1	1
AC027796.4	0.866511847786905	1
AC027801.1	1	1
AC032011.1	1	1
AC032044.1	0.795287215808345	0.997124380263425
AC034102.4	0.369167376038786	0.582003534840663
AC034102.5	1	1
AC034102.6	1	1
AC034102.7	1	1
AC034111.1	0.00136129980465883	0.00451606632912445
AC034114.2	0.47095908927169	0.692754896540984
AC034195.1	1	1
AC034198.2	0.526770274603034	0.747214206754885
AC034199.1	8.17028620748453e-74	4.60057978208689e-72
AC034229.1	1	1
AC034229.4	0.3233221100994	0.537765724981091
AC034231.1	0.235335286360293	0.421123289487698
AC034236.2	0.872126944182983	1
AC034236.3	0.050969549069674	0.11656142318845
AC034243.1	0.00456220531763322	0.0138136567868475
AC035140.1	4.06985684385123e-08	2.36903876883777e-07
AC036103.1	0.132040497165254	0.264042447566368
AC036108.3	0.925092533670323	1
AC036176.1	0.371368231659685	0.584763231375677
AC036214.1	0.394333336110246	0.611502018263416
AC037198.2	0.293452334646045	0.500746130398899
AC037459.2	0.883920890214273	1
AC037459.3	0.119218537650673	0.241533802805259
AC037487.1	0.955900215495811	1
AC037487.2	0.587233115582156	0.806244732241397
AC040162.1	0.245435734046539	0.435432920973878
AC040162.3	0.318082014448544	0.531812585161252
AC040169.1	0.00293380372575018	0.00921901587517972
AC040970.1	4.60485192869089e-89	3.15661169633522e-87
AC040977.1	0.00169656087680195	0.00554049241509829
AC044802.1	0.00512027857863188	0.0153540908057334
AC044802.2	1	1
AC044839.1	0.557136044672476	0.776772950116883
AC044849.1	0.0192709238050623	0.0508629799293483
AC046130.1	0.936336074935854	1
AC046143.1	0.0301240168979012	0.0758962932299251
AC046143.2	0.344037079957713	0.559240773687797
AC046158.1	1	1
AC046195.2	0.926079590240317	1
AC048341.1	0.516844718160973	0.737638268716356
AC048341.2	0.000336482037342333	0.00123333909170663
AC048382.1	1	1
AC048382.5	0.0774698301953254	0.166600892624846
AC048382.6	0.643929077757147	0.859129988716967
AC051619.4	0.837656953330871	1
AC051619.5	0.773669002484586	0.976900399968095
AC053503.5	1	1
AC053513.1	0.782472373798298	0.985310782523238
AC053527.1	0.920744741638867	1
AC055713.1	0.0912468317112536	0.192331103548749
AC055764.2	0.508435286014848	0.729030275965035
AC055811.1	0.392087097769675	0.609045637513726
AC055811.3	0.82823068198496	1
AC055822.1	0.205845993969222	0.37835278748294
AC055855.1	1	1
AC055876.5	1	1
AC058791.1	0.506334494901653	0.72693308222744
AC060766.4	0.139512500136905	0.276439420137725
AC060766.6	1	1
AC060780.1	0.0297333369276402	0.0749975941039656
AC061975.7	0.91903238238263	1
AC061992.1	3.91005384820586e-44	1.16003519612161e-42
AC062015.1	0.946192990959973	1
AC062017.1	0.00187501996581072	0.00607475645168647
AC062029.1	0.204013087310373	0.375766094476123
AC063943.1	1	1
AC063949.2	0.932548133240212	1
AC063977.6	0.393087498387935	0.610170207589092
AC064801.1	0.00179813344781537	0.00584194871852054
AC064805.1	0.00187642090041821	0.00607840307234092
AC064805.2	0.533049584003931	0.75365125978214
AC064807.1	0.18070591322879	0.341529379458779
AC064807.4	0.0391905262392346	0.0956785616364219
AC064836.2	0.509471480203994	0.729899654867447
AC064836.3	0.0928446450314178	0.195195718618772
AC064853.1	0.927740547677381	1
AC066613.1	0.875935739265625	1
AC067735.1	0.0115066020000513	0.0320041867372899
AC067747.1	0.770812797415365	0.974632003056044
AC067750.1	1	1
AC067817.2	0.562550509828272	0.782381538872122
AC067838.1	1	1
AC067852.2	0.378040693088161	0.592143926946847
AC067863.1	1	1
AC067930.1	0.00418027935517177	0.0127534631937397
AC067930.2	0.623674424919879	0.84012971934923
AC067930.3	1	1
AC067930.4	0.524984816849734	0.745684644925556
AC067930.5	1	1
AC067945.2	0.000215300491526603	0.000811531377982701
AC068025.1	0.0861280710027223	0.182798549157989
AC068025.2	0.739777453774467	0.948153973822077
AC068189.1	0.206880220192044	0.379747783808647
AC068196.1	0.344491111307716	0.559550642154435
AC068234.2	0.863736214881074	1
AC068282.1	0.305101771787831	0.516371063385432
AC068313.1	1	1
AC068338.2	0.410966289806824	0.630441988382828
AC068338.3	0.441853169505221	0.663335714513279
AC068385.1	1	1
AC068389.1	0.53428528513471	0.754528413229588
AC068389.4	0.948680197384885	1
AC068413.1	0.00582870329007169	0.0172208496482067
AC068418.1	1	1
AC068446.2	0.44136008018135	0.662698843643492
AC068473.5	0.0915767502831	0.19284235918707
AC068491.3	0.673956731809575	0.887922104645622
AC068506.1	1.80209199970162e-10	1.30503860595189e-09
AC068533.4	0.358940659815474	0.571596362752107
AC068580.2	1	1
AC068580.3	0.220894488472263	0.399983924860399
AC068580.4	0.00689819108884566	0.0200875688527824
AC068594.1	0.926616271879366	1
AC068594.2	1	1
AC068620.1	0.349399379006611	0.564116933952983
AC068620.2	1	1
AC068631.1	0.217958376770951	0.396129703620025
AC068658.1	1	1
AC068675.1	0.0488849566783362	0.113313681944574
AC068722.2	0.801634444848029	1
AC068724.1	1	1
AC068768.1	0.869674658848046	1
AC068768.2	0.708943787068441	0.919960681031635
AC068789.1	0.359155706877829	0.571697634051276
AC068831.1	0.381536816104567	0.596519488729005
AC068831.4	1	1
AC068831.6	0.625643879772479	0.841672573749799
AC068831.7	1	1
AC068870.1	0.312720335314706	0.52559225377314
AC068870.2	0.351266663758311	0.565238683430504
AC068880.2	0.000993254240087817	0.00337190108296807
AC068888.1	0.0847592400935664	0.180205230840425
AC068896.1	0.55209516472311	0.771877158027186
AC068946.1	1	1
AC068946.2	1	1
AC068987.1	1	1
AC068987.2	0.416208827424022	0.63622603438459
AC068987.3	0.76916726733305	0.973060756885901
AC068987.4	0.630950236951614	0.846623986640303
AC068987.5	0.269140124919008	0.467921390779558
AC069120.1	1	1
AC069148.1	1	1
AC069185.1	0.90147472747575	1
AC069200.1	1	1
AC069209.1	3.31076156449109e-12	2.70761170852211e-11
AC069213.1	0.519201007998114	0.739948595657436
AC069222.1	0.920990219216534	1
AC069224.1	0.00777515339630816	0.0223989768881115
AC069234.1	0.359360802326654	0.571852857743222
AC069234.2	0.913317880614596	1
AC069234.4	0.957454214387948	1
AC069234.5	0.989832914603426	1
AC069277.1	1	1
AC069287.2	0.135517273654754	0.269800016359826
AC069287.3	0.0403660333662854	0.0981493120174066
AC069307.1	1	1
AC069360.1	0.537749722755202	0.758547394579216
AC069368.1	0.522856273021906	0.743765322833829
AC069431.1	0.732974681682236	0.941786798287179
AC069503.1	1	1
AC069503.2	0.216090285150537	0.393414785889789
AC069544.1	0.656738522877076	0.871217586120903
AC069549.1	0.352417507237393	0.565986003874489
AC072022.1	0.00143863128329033	0.00475515248818022
AC072039.2	0.342592174761103	0.558125106908394
AC072061.1	0.0211054856471478	0.0551968465271912
AC073046.1	0.816383543492163	1
AC073052.2	0.0487920395856553	0.113195908577597
AC073072.1	2.52401691488680e-09	1.65959563188252e-08
AC073073.2	0.99039022195129	1
AC073111.1	1	1
AC073111.5	0.00388110827938032	0.0119164978509893
AC073115.1	1	1
AC073130.2	0.406257398604344	0.624723434562741
AC073167.1	1	1
AC073195.1	0.000976789640048717	0.00332521248069021
AC073254.1	0.870768314254199	1
AC073263.1	0.305523989915586	0.516768661257221
AC073263.2	0.0739408576946471	0.160119351701555
AC073283.1	0.504103906791611	0.724756388178027
AC073288.1	1	1
AC073288.2	1	1
AC073314.1	1	1
AC073320.1	0.000220760284370072	0.00083069242361074
AC073332.1	0.00582160296599034	0.0172044774760081
AC073335.2	0.116126678895031	0.236245546843319
AC073342.2	1	1
AC073343.2	0.92572154790625	1
AC073349.1	0.138529389567416	0.274854760981715
AC073352.1	0.615516274591993	0.832389223936996
AC073352.2	0.24653640681926	0.436846600924904
AC073359.1	1	1
AC073370.1	0.752695414610335	0.958919882644229
AC073389.1	0.0177194975223977	0.0471873641674388
AC073389.2	1	1
AC073389.3	0.3527007992421	0.566237123378993
AC073508.3	0.00239300509276181	0.00763306378793806
AC073517.1	1	1
AC073529.1	0.831293888880494	1
AC073534.2	1	1
AC073569.1	1	1
AC073575.1	1	1
AC073575.2	0.289598483763814	0.495778271559959
AC073592.1	0.0519894773284038	0.118443127437796
AC073610.3	0.444128984577059	0.665665721231032
AC073611.1	0.0276054526440302	0.0702403638284356
AC073641.1	1	1
AC073651.1	1	1
AC073655.1	0.954326444510311	1
AC073655.2	0.732723544530001	0.941683074143273
AC073657.1	1	1
AC073842.2	1	1
AC073862.1	0.492120191546082	0.713607233199861
AC073869.3	0.478936805938422	0.700536316176284
AC073896.1	1	1
AC073896.2	0.0216676887594709	0.0565532569454655
AC073896.3	0.0444838705363834	0.1062884254546
AC073896.5	1	1
AC073911.1	5.85614750171789e-10	4.07126752143052e-09
AC073912.2	0.3233221100994	0.537765724981091
AC073934.1	0.882816967229141	1
AC073957.2	1	1
AC073957.3	2.3211080675777e-05	9.94638291120996e-05
AC074032.1	0.00372946162769437	0.0114892402663081
AC074044.1	0.521666038904086	0.742705610595164
AC074050.2	2.63718973270412e-13	2.34625912817324e-12
AC074050.4	0.840040593620541	1
AC074099.1	0.0348288690681637	0.086282561946305
AC074117.1	0.0489608629574302	0.113413068323996
AC074138.1	0.0498867183737434	0.114738932443851
AC074183.1	0.0557408538884106	0.125355870390106
AC074286.1	1	1
AC074327.1	0.819593906567051	1
AC074366.1	1	1
AC074386.1	0.00495004657081294	0.0148980608068658
AC074387.1	0.000131315927429069	0.000508961627066172
AC074389.2	1	1
AC078777.1	1	1
AC078778.1	0.702824275933212	0.914114680494596
AC078785.1	0.471189870840306	0.692909661496208
AC078785.2	1	1
AC078788.1	0.00801250825058812	0.0230286332074651
AC078795.1	1	1
AC078795.2	0.321746983321496	0.535872720354289
AC078795.3	0.58622803337597	0.805136765178747
AC078802.1	0.988375341161489	1
AC078845.1	1	1
AC078846.1	0.00411230997416682	0.0125634627072366
AC078850.1	0.614428377542983	0.83132754551344
AC078864.1	0.437131149627902	0.657902350043413
AC078864.2	1	1
AC078880.4	1	1
AC078880.5	0.85956643844549	1
AC078881.1	0.310512692728939	0.523267458638549
AC078883.1	0.000167750784705587	0.000642060529010998
AC078883.2	0.858653335040532	1
AC078883.3	0.273324851594261	0.473890460234085
AC078889.1	1	1
AC078909.1	0.422155970051323	0.642283479938162
AC078923.1	1	1
AC078927.1	1	1
AC078929.1	1	1
AC078962.3	0.17275847145475	0.329812985679008
AC078962.4	0.0460309290886151	0.108783800618094
AC079031.1	1	1
AC079089.1	0.265551906507419	0.462995831938862
AC079148.1	1	1
AC079171.1	0.174650518575804	0.332619576921805
AC079174.2	0.0604315833590309	0.134236322781915
AC079193.2	1	1
AC079203.2	1	1
AC079209.1	0.703169085914639	0.914455384044885
AC079209.2	0.89069220977724	1
AC079210.1	1	1
AC079296.1	0.0467334850047378	0.109867740388708
AC079305.1	6.32881695450305e-09	4.00389729540688e-08
AC079305.3	0.952771659079735	1
AC079313.1	0.982517898533215	1
AC079313.2	0.304495499466791	0.515700848594374
AC079315.1	0.901496957186288	1
AC079322.1	0.230790022386028	0.414636835758327
AC079329.1	1	1
AC079336.5	0.902830738988526	1
AC079340.2	1	1
AC079341.2	1	1
AC079354.1	0.931905467510901	1
AC079354.3	0.356927882029954	0.570407554304023
AC079360.1	1	1
AC079385.1	1	1
AC079447.1	0.320824526640208	0.534941817232914
AC079601.1	0.479819403730834	0.701394284672232
AC079610.2	0.417943121690117	0.638117073048762
AC079630.1	0.212541976017243	0.388267734555044
AC079790.1	1	1
AC079807.1	0.625658659452123	0.841672573749799
AC079834.2	1	1
AC079848.1	0.533542882880951	0.753865833685267
AC079907.1	1	1
AC079907.2	1	1
AC079921.2	0.57784851160788	0.797078502482236
AC079922.2	0.00312742079726746	0.00979171053306165
AC079949.2	0.405084512969737	0.623617691085299
AC080013.1	0.358604423158256	0.571596362752107
AC080013.5	0.356441852644403	0.569995668086667
AC080013.6	0.0563058116486321	0.126304693142302
AC080023.1	0.008867433388151	0.0252686363512338
AC080038.1	0.377317523637822	0.591304912975339
AC080038.2	0.568740861229823	0.78850681677821
AC080075.1	0.906572236524718	1
AC080078.1	1	1
AC080078.2	0.761782234879513	0.966869028261486
AC080112.1	0.20132454785223	0.371713654934527
AC080129.2	0.290836210660436	0.497561486351726
AC080162.1	1	1
AC082651.3	0.916928391756039	1
AC082651.4	0.206167126914521	0.37865926047464
AC083798.2	0.00828164085160607	0.0237434288241981
AC083805.1	6.89664414494437e-14	6.38815049145435e-13
AC083805.3	1.7034938994857e-07	9.34423977220375e-07
AC083806.2	1	1
AC083829.2	0.69947491640738	0.910885535684962
AC083836.1	0.492768837148429	0.714210725041592
AC083837.1	1.72190679845797e-249	5.13616875167065e-247
AC083843.1	1	1
AC083843.2	0.434241929443616	0.654938306020426
AC083843.3	8.4324980244436e-06	3.83932609103844e-05
AC083862.2	1.26465152781627e-17	1.44935893943347e-16
AC083880.1	0.0126623134125964	0.0348628219977849
AC083949.1	0.917683718311828	1
AC083973.1	0.259664173508643	0.454850194576325
AC084018.1	0.461046032620948	0.683064489666464
AC084018.2	0.0220066838076073	0.0573769822448991
AC084024.1	1	1
AC084024.3	1	1
AC084026.1	0.872012495373462	1
AC084026.2	0.440268761152415	0.661406953305469
AC084030.1	1	1
AC084032.1	1	1
AC084033.3	0.174426003515094	0.332335362588577
AC084035.1	0.0206473068350378	0.0541268413028252
AC084036.1	0.0782724777192143	0.168065019522978
AC084082.1	0.0736278729465044	0.159535490286462
AC084083.1	1	1
AC084200.1	1	1
AC084337.2	1	1
AC084346.2	1.09889351650563e-15	1.14414512216174e-14
AC084357.2	1	1
AC084398.2	0.0413092136644141	0.0999800738173916
AC084756.1	0.402213245267897	0.620192313153914
AC084757.2	0.763704631306887	0.968306756668213
AC084782.1	0.352105026817442	0.565813501524563
AC084782.2	1	1
AC084809.1	0.160778774969408	0.310949785323731
AC084809.2	1	1
AC084824.5	0.977374026869338	1
AC084855.2	0.993197070583891	1
AC084871.2	0.0624746950537436	0.138038432824953
AC084876.1	0.285239525102435	0.489587250201093
AC087045.2	1	1
AC087071.1	0.659920891998136	0.873944740286327
AC087164.1	0.216693358724661	0.394285096622657
AC087190.1	0.598178857320579	0.816176197454814
AC087203.3	1	1
AC087222.1	1	1
AC087239.1	2.10653180335301e-16	2.28152485257169e-15
AC087241.3	0.152585159235319	0.297659056102625
AC087257.1	0.484919381438935	0.706509934422549
AC087273.2	0.804311187048363	1
AC087280.2	1	1
AC087286.1	0.354081618971577	0.567502437958148
AC087286.2	0.600113994266658	0.818178887921429
AC087286.3	0.98484377849322	1
AC087289.2	0.781443383550521	0.984464345934059
AC087289.4	1	1
AC087294.1	0.592957493303125	0.811026815570696
AC087354.1	1	1
AC087362.1	0.211880477943762	0.387315758977445
AC087362.2	1	1
AC087386.1	0.162984027778361	0.314525830140913
AC087392.1	0.184809188714299	0.347875625031291
AC087392.3	0.221380559199181	0.40073258022007
AC087392.5	0.337152115735678	0.55252495735642
AC087393.2	0.412626614841275	0.632274020783857
AC087430.1	0.0481757216771849	0.112259146944008
AC087457.1	1	1
AC087473.1	0.884063857929898	1
AC087482.1	0.365550515850964	0.577580281773682
AC087500.1	0.363025182591008	0.574701872818378
AC087500.2	1	1
AC087521.1	0.4507713010616	0.672697919568163
AC087521.2	0.505721937784526	0.726413765388029
AC087521.4	0.653532938603983	0.868269685434315
AC087623.1	0.365379551541533	0.577434154877659
AC087623.2	0.384127466551959	0.599677881689044
AC087623.3	6.68433694395921e-07	3.45858812386338e-06
AC087623.4	0.509468498815561	0.729899654867447
AC087632.1	0.284115042787714	0.48815491210103
AC087645.2	8.11104532648858e-21	1.07917482514516e-19
AC087672.2	0.834996745738815	1
AC087741.1	6.56984459186109e-05	0.000265160321221704
AC087741.2	0.344904010457302	0.560031353746066
AC087742.1	0.975789987727174	1
AC087749.1	0.330646351035847	0.545141687064105
AC087749.2	0.343262822229734	0.558640439067826
AC087752.4	0.499267055520362	0.720329545493232
AC087761.1	1	1
AC089983.1	0.00097641188117931	0.00332443921845919
AC089984.1	0.0877999790738449	0.185793206605021
AC090001.1	1	1
AC090004.1	0.190070556911093	0.355193704901856
AC090049.1	1	1
AC090061.1	0.739172363739553	0.947543503387139
AC090092.1	1	1
AC090114.2	0.429041296518214	0.649720854133787
AC090136.3	1.88831535658056e-06	9.32456037266279e-06
AC090152.1	0.644837202139661	0.859997239436239
AC090159.1	1	1
AC090181.1	1	1
AC090186.1	0.485804608079335	0.707472792382079
AC090192.2	1.78941057905138e-76	1.03397014951312e-74
AC090198.1	0.0973917811597932	0.203495719948894
AC090204.1	9.27298596470778e-06	4.19775675141499e-05
AC090229.1	0.55701534279328	0.776689808052815
AC090241.3	0.519271885177048	0.739957183263327
AC090260.1	1	1
AC090286.1	1	1
AC090360.1	0.0427581135722794	0.10294500882209
AC090377.1	0.00923304094945394	0.0262190805194001
AC090409.1	0.815842930094652	1
AC090409.2	0.545270175172069	0.765730282260662
AC090425.1	1	1
AC090425.2	0.610369503057132	0.82763487190586
AC090510.1	0.642857197797088	0.858166732807688
[truncated: 20,075 more rows]
