# Supplementary material for: Circulating monocytes associated with anti-PD-1 resistance in human biliary cancer induce T cell paralysis
Source: Cell Rep. Author manuscript; Available in PMC 2023 Mar 29. (PMC10060099; doi:10.1016/j.celrep.2022.111384)
Supplement: 4 [file NIHMS1837779-supplement-4.xlsx]

## Sheet: Sheet1
Table S6. Upregulated and downregulated genes in CD14CTX compared to CD14APC by MAST, related to Figure 4.
gene	logfoldchange	padj
FTH1	106.739	0
CXCL8	44.8052	2.45275e-93
VIM	26.6484	8.62814e-245
FTL	26.2251	7.27545e-80
MALAT1	18.3513	4.06149e-07
SERPINB2	16.8333	4.02384e-157
CCL3	12.6088	2.93771e-41
IL1B	12.2448	1.71866e-29
S100A10	11.8162	4.69612e-212
EIF1	11.7748	1.47705e-236
ANXA1	11.7482	4.73361e-127
CXCL3	11.6204	7.82614e-104
TPT1	9.87479	4.22581e-143
CTSL	9.59964	1.35526e-307
THBS1	9.13349	4.84616e-122
TIMP1	8.86625	1.17954e-172
CCL4	8.0709	3.34416e-18
SOD2	7.72135	8.22031e-160
S100A11	7.62625	7.95961e-171
ANXA5	6.89282	0
IL1RN	6.65544	4.98996e-177
SRGN	6.55865	1.18065e-60
CD44	6.25334	6.53154e-191
CSTB	6.05394	2.1964e-214
CD63	5.89976	1.92658e-235
LGALS3	5.63052	1.47028e-117
CCL7	5.36197	1.04259e-77
EMP3	5.1129	4.16117e-202
C15orf48	4.9304	2.90022e-109
TXN	4.51672	5.0319e-102
SH3BGRL3	4.43468	2.25453e-103
GAPDH	4.42403	8.49555e-76
EREG	4.07911	4.57448e-27
MYL6	3.91922	1.03689e-230
HLA-DRA	3.87461	1.55483e-14
B2M	3.83896	4.18067e-09
CCL20	3.7038	1.25273e-12
CCL2	3.64829	1.61973e-47
RPS27	3.571	1.81768e-24
CXCL2	3.38711	2.29382e-14
LMNA	3.2952	5.41927e-94
RPLP1	3.19606	2.38349e-12
ANXA2	3.05824	6.27732e-174
BASP1	3.02804	1.82465e-65
FCER1G	3.02324	8.59298e-99
CCL3L1	2.90321	0.000627085
PPP1R15A	2.88332	3.28803e-86
BTG1	2.84055	5.49538e-30
ATP6V1F	2.72017	1.68459e-189
WTAP	2.50028	1.42509e-179
EMP1	2.41049	2.5964e-128
AQP9	2.36502	2.21023e-117
HLA-E	2.3142	3.40473e-94
PHLDA1	2.25082	8.2509e-43
RPS12	2.22178	7.128e-13
RPS16	2.21147	2.05631e-32
HLA-A	2.2071	1.23955e-45
GSTO1	2.15767	1.89825e-170
H3F3A	2.13066	1.30798e-21
BZW1	2.1244	1.24495e-98
H3F3B	2.1142	2.89584e-09
ACTG1	2.08937	1.8176e-49
S100A6	2.08356	6.13978e-07
SLC7A11	2.07478	1.04739e-159
ATP2B1	2.05434	3.22112e-37
TNFAIP8	1.97701	1.78513e-65
HLA-B	1.97384	1.33567e-17
AC015912.3	1.90731	4.34961e-85
ABL2	1.8304	7.47633e-130
CYP1B1	1.82246	1.06718e-10
CD68	1.77713	9.74505e-114
CYTOR	1.75833	6.02323e-131
SDCBP	1.72558	1.92194e-79
IER3	1.67122	6.68581e-13
TPM4	1.60475	8.28828e-87
LIMS1	1.56425	8.42144e-84
ANKRD28	1.55594	9.25638e-85
PRDX1	1.49055	8.87715e-100
MIR4435-2HG	1.47172	2.53929e-144
HSP90AA1	1.46804	7.76186e-22
RPS18	1.44745	3.42811e-05
RPS19	1.42863	1.12789e-10
HLA-C	1.42607	5.15271e-22
CREM	1.41574	7.84443e-123
CCL4L2	1.41399	0.0272534
KYNU	1.38913	3.85648e-123
SQSTM1	1.32883	5.51908e-46
LHFPL2	1.29277	6.68725e-131
ASPH	1.28013	1.70675e-107
YBX1	1.27908	1.78447e-32
ACTB	1.27361	0.0006686
FAM107B	1.26242	1.80032e-36
ATP2B1-AS1	1.23621	3.42555e-22
CXCL1	1.20372	5.52079e-69
NINJ1	1.18689	1.81348e-33
PDE4DIP	1.18547	6.73879e-112
LAPTM5	1.18524	6.20174e-22
ITGB1	1.16951	7.0426e-81
PLAUR	1.16925	1.45504e-08
SLC3A2	1.16074	4.55305e-98
PKM	1.15875	8.75486e-81
CD53	1.13767	3.83109e-92
TAGLN2	1.11841	4.01363e-51
CLIC1	1.11345	1.2372e-41
SEC61B	1.11111	3.20708e-88
ID2	1.1056	6.00233e-19
HSPA1A	1.09732	5.95582e-39
RPL36AL	1.08596	1.07019e-35
EIF4G2	1.08109	3.26476e-43
RAP1B	1.05056	8.54377e-40
TMBIM6	1.02769	7.49899e-62
HNRNPA2B1	1.02434	1.64193e-46
FNIP2	1.01464	6.0354e-37
RPS23	1.01286	9.59606e-05
PRDM8	1.00198	1.37445e-47
DUSP6	0.98559	4.14973e-16
PTGS2	0.984137	0.000480721
EIF5	0.978684	4.96318e-36
ARPC2	0.965369	7.3949e-34
CD109	0.955922	1.40224e-78
RPL9	0.954673	6.41544e-07
ATP13A3	0.939405	6.75036e-31
IL1R1	0.929393	3.66574e-84
JARID2	0.923194	2.69733e-31
ATP6V1G1	0.922527	8.1355e-40
RPL18A	0.920515	0.00077949
RPL10	0.902063	0.086249
FLNA	0.888421	9.54937e-40
UBB	0.885844	8.37077e-44
ISG20	0.878747	1.51407e-87
UBC	0.877063	0.0765206
TPM3	0.860742	4.77654e-23
CYBA	0.857703	3.65048e-09
HMOX1	0.846131	2.53734e-28
YWHAZ	0.830007	2.0347e-21
RAB7A	0.823389	2.07824e-89
ANKRD12	0.820121	7.51152e-27
CALR	0.818007	4.03379e-57
HSPA5	0.812895	4.45687e-20
FABP5	0.799422	1.52479e-22
ZEB2	0.796468	2.15145e-06
ARFGAP3	0.790586	1.07321e-55
ATP6V0B	0.788185	1.50642e-27
ATP1B3	0.785769	2.20366e-49
LGALS1	0.77594	5.29219e-05
RPS24	0.77446	0.0480112
EHD1	0.772959	5.47298e-27
BRI3	0.771306	3.74564e-12
INHBA	0.758626	3.29265e-49
RPS4X	0.757728	0.00170482
SPINK1	0.755366	5.54733e-34
SLC39A8	0.746208	1.28608e-82
GLIPR1	0.743467	9.79453e-29
ISG15	0.743275	1.33953e-16
ANTXR2	0.741749	1.79862e-40
SERPINB9	0.724543	8.33611e-24
SNX10	0.721347	3.55534e-26
RTN4	0.71656	3.34799e-34
MMP19	0.71644	5.46936e-83
TNIP1	0.705624	3.19397e-59
MARCKSL1	0.699887	2.24687e-40
CREG1	0.697967	1.02263e-45
IQGAP1	0.697787	3.02063e-22
TXNRD1	0.697067	9.56829e-109
MS4A7	0.691165	6.42182e-23
ENO1	0.689372	6.34826e-31
CCDC88A	0.689261	1.07896e-32
RPL29	0.678859	0.00358624
OSBPL8	0.677189	2.04827e-45
GADD45B	0.676087	1.77929e-09
RPL21	0.673136	0.00262485
SPAG9	0.670892	1.58932e-29
RPS6KA3	0.666702	2.55305e-70
C12orf57	0.64567	6.57857e-15
MYL12B	0.644843	9.52944e-32
RNF13	0.644442	1.59318e-60
ARL8B	0.637539	4.11976e-32
SLAMF7	0.637162	3.4686e-53
FNDC3B	0.634444	1.04084e-50
CD99	0.624619	6.05197e-24
CTSZ	0.621249	6.42182e-23
DYNLL1	0.618466	5.84265e-41
SNX9	0.617461	7.61129e-44
NRIP3	0.613418	4.53851e-27
ATP6V1B2	0.611284	3.20703e-41
LPXN	0.603842	1.42765e-45
NDUFA12	0.60112	4.11295e-56
PSMA7	0.596441	2.47014e-27
MAP1LC3B	0.595817	6.14659e-17
RILPL2	0.595201	9.65958e-14
C1orf122	0.588528	1.21865e-95
NOP10	0.587464	8.62088e-39
RPL28	0.586315	0.309578
ARPC5	0.581337	8.19355e-21
WDR1	0.571548	8.48444e-48
CDC42	0.568794	4.03777e-15
TNFAIP6	0.568791	2.05792e-06
HSPA8	0.564995	4.9448e-26
CD300E	0.557844	0.00141152
UBA52	0.557384	0.000296035
PNP	0.555683	8.81189e-21
SEC61G	0.552875	6.78888e-34
RB1CC1	0.551663	1.16691e-18
MSC	0.551301	6.67438e-78
FAU	0.548255	0.0207572
ATP6V1H	0.547949	9.77648e-39
ERBIN	0.546528	3.28728e-41
TGFB1	0.540031	3.58874e-25
ITGB8	0.539058	1.50115e-55
RPL8	0.530536	0.00876379
DNTTIP2	0.530065	2.26314e-19
RSAD2	0.528404	8.35755e-15
TMEM158	0.521085	2.17325e-32
SERTAD2	0.519955	1.13984e-44
GPX4	0.518609	8.4465e-14
CORO1C	0.518175	1.33766e-31
NBPF19	0.508107	3.20958e-30
DHRS9	0.50513	3.14255e-33
MIR3945HG	0.504023	5.44603e-25
EIF1B	0.498994	6.82663e-07
CTSB	0.498971	7.4931e-16
VAPA	0.496284	9.62988e-12
CALM1	0.49624	1.22262e-10
ACTR3	0.492279	4.07959e-16
VIM-AS1	0.490523	5.32616e-11
MAP3K20	0.487749	5.37214e-27
UBE2D3	0.487416	2.59571e-11
SERF2	0.482757	0.000105471
DNAJC3	0.481934	3.84122e-36
PRKAG2	0.481392	1.27548e-23
MAP4K4	0.474779	3.75332e-23
DDX60L	0.473515	2.02122e-56
ANPEP	0.472571	2.03339e-19
IL1A	0.471446	6.71915e-10
TREM1	0.470159	1.13882e-10
IL6	0.466323	6.21629e-16
HSP90B1	0.464494	3.47053e-12
RPL27	0.459584	0.000825699
ARF4	0.459104	1.16416e-46
CCRL2	0.458954	1.00174e-23
ADA	0.456135	2.88356e-67
RAN	0.45545	3.34594e-32
ASAP1	0.455336	2.7948e-45
CLEC5A	0.454331	1.66298e-25
RAB8B	0.451955	9.4367e-33
UPP1	0.451848	1.13287e-11
SIPA1L1	0.451637	1.68621e-54
POMP	0.447379	1.13276e-22
SMS	0.447014	2.96384e-23
NDUFB9	0.441749	3.85722e-27
RPS3	0.440176	0.0143184
SLC6A6	0.438996	9.632e-28
CRIP1	0.438408	5.6799e-06
NUMB	0.428487	8.70321e-31
F3	0.427971	1.12258e-09
MGAT1	0.424986	5.96147e-13
ATP6V0D1	0.42479	2.84308e-22
SPHK1	0.42146	1.59358e-54
RPS28	0.420436	0.421394
SFR1	0.416436	1.05365e-23
ATP6V0E1	0.416289	1.96902e-24
YWHAE	0.415827	2.96384e-23
ELOC	0.414872	1.84928e-34
AC007952.4	0.414746	9.45624e-11
OSER1	0.413529	5.25179e-39
SEC22B	0.411149	2.94065e-26
CHCHD2	0.411032	6.85577e-12
ITGAX	0.410846	2.08642e-07
WIPF1	0.408288	9.52628e-25
NOTCH2	0.406804	5.97726e-24
RPS27A	0.405115	0.304111
TRPS1	0.404106	2.80021e-38
SDC2	0.403948	1.04438e-102
PMAIP1	0.40386	1.51117e-06
OXSR1	0.403369	1.50642e-27
USP12	0.401575	1.79665e-16
RBM8A	0.401476	4.63657e-17
SEMA6B	0.401214	4.82023e-20
PTPN12	0.401123	2.86516e-23
GK	0.400336	9.5513e-30
CASP1	0.399975	1.03389e-28
CD59	0.396873	1.99858e-43
GNG5	0.39546	1.52112e-11
RPL13	0.394705	0.743478
FNDC3A	0.389002	6.18419e-60
MYO9B	0.388302	3.65651e-21
TRIM25	0.38826	9.35737e-37
PLA2G7	0.387361	6.15864e-82
SAT1	0.385779	0.762666
KANK1	0.382971	2.08706e-33
PIK3CB	0.382858	2.26347e-33
RAC1	0.382143	1.57899e-08
IL24	0.382077	2.06603e-11
CXCL5	0.381834	4.3136e-37
LRRFIP2	0.38102	1.9193e-28
BID	0.380979	1.00649e-11
MYL12A	0.380953	9.24132e-09
BCAT1	0.380574	6.05477e-49
MAP2K3	0.380386	9.99426e-11
SRSF2	0.37937	2.71808e-15
ALAS1	0.378743	4.89467e-22
TNFRSF1B	0.378268	2.32328e-07
RHEB	0.377405	4.78585e-29
RNF145	0.376356	4.22072e-23
HAVCR2	0.373954	6.85874e-17
SELENOS	0.372873	8.78893e-25
CD47	0.372202	1.13475e-22
SERPINB8	0.371493	2.278e-22
PLEKHB2	0.370088	7.92836e-20
BNIP3L	0.36914	1.14447e-08
IRF7	0.367975	5.25758e-46
NPC2	0.367566	9.94627e-06
LCP1	0.364282	0.000396225
SEM1	0.364205	4.95876e-23
LRRC8C	0.360647	6.28496e-21
UFM1	0.35285	2.64737e-18
TUBB4B	0.352397	2.75335e-13
ZNF207	0.351666	1.69398e-09
ST3GAL6	0.351638	3.79008e-25
MMP9	0.351301	9.691e-08
H2AFZ	0.348966	6.94949e-10
MPP1	0.346497	1.53536e-30
ZC3H12C	0.346087	2.10887e-14
NSMAF	0.343364	2.00037e-12
MET	0.341801	2.39446e-57
DRAM1	0.341263	2.71743e-12
AKAP13	0.340456	3.61793e-06
HLA-DRB5	0.340269	6.45297e-25
SPPL2A	0.339514	1.06592e-21
SMOX	0.339144	1.26423e-43
RPLP0	0.338472	0.00694387
RGCC	0.337225	0.000444471
ALCAM	0.334571	2.05577e-61
AC016831.1	0.332237	1.31875e-07
PARP14	0.331227	2.67925e-13
ARHGDIA	0.327941	1.88592e-10
CFL1	0.327755	0.00736515
PIK3R5	0.327033	1.58255e-20
NRP2	0.326923	8.87344e-59
GCLM	0.325192	1.14738e-36
CHMP4B	0.324562	6.7654e-15
GADD45A	0.324413	1.45461e-17
DNAJA1	0.32391	1.62528e-08
TRIM33	0.323239	1.37949e-14
PPP1R15B	0.322342	5.45486e-09
PPP1R14B	0.321747	1.29558e-20
GNB1	0.319839	4.07982e-13
HNRNPC	0.319032	2.41482e-05
FUS	0.317935	8.67059e-10
TMED5	0.316367	3.58412e-18
SPRY2	0.315331	7.80961e-41
RBM3	0.315035	5.44504e-06
MAFG	0.314953	2.87646e-09
MIR155HG	0.314164	2.79628e-12
AHR	0.31249	5.04933e-06
GLS	0.310708	1.9489e-12
CSGALNACT2	0.308788	2.49106e-07
SSR2	0.308786	9.57027e-17
RALA	0.308667	9.38059e-48
HSPA1B	0.307947	9.9147e-25
ETS2	0.306416	7.45577e-05
EIF6	0.303872	1.29642e-35
RPS5	0.302655	0.0469119
DENND5A	0.302442	4.74735e-15
NAA50	0.30187	3.58294e-24
ARF1	0.299556	2.16302e-10
SLC38A2	0.298931	3.25814e-07
TMEM273	0.298798	2.98521e-45
BLOC1S6	0.294359	3.50104e-11
DOCK10	0.293087	7.91372e-28
GBP2	0.290812	6.65959e-08
OAZ1	0.290093	0.173478
RHOA	0.289966	1.89476e-05
GCLC	0.288884	1.12173e-27
ST3GAL1	0.28876	2.37244e-20
MGST1	0.287948	4.85759e-11
AMD1	0.286504	1.66969e-09
HSPA6	0.285606	6.03169e-06
AMPD3	0.284653	4.47239e-27
SAP18	0.284437	1.56058e-10
DMXL2	0.284303	4.09226e-07
TRAF1	0.282457	3.39384e-18
PEA15	0.282309	1.3817e-23
KMO	0.282183	9.27954e-11
HIPK1	0.28198	2.35647e-19
MDM2	0.281312	1.1167e-20
CHIC2	0.280317	7.50677e-23
TNFSF14	0.279581	0.011851
SEC62	0.279535	2.07255e-06
ADAM9	0.278432	1.51939e-22
CD164	0.277428	8.16962e-10
CLTA	0.276593	1.18137e-14
CARD16	0.276369	8.62372e-07
BANP	0.275318	3.81078e-35
OASL	0.271506	2.91534e-16
EGR2	0.271183	2.27315e-30
HBB	0.27066	0.00420919
AHNAK	0.270563	0.104751
UBE2B	0.269691	1.21609e-09
CAPZA2	0.269256	6.2964e-09
PLIN2	0.268838	0.0124079
ZNF706	0.265975	2.40024e-11
SKP1	0.265916	8.80638e-07
RPL10A	0.265707	0.0251016
ATF4	0.265482	0.000214205
HSPH1	0.26416	4.64591e-25
PIM3	0.263773	0.00035476
ATP8B4	0.263696	7.62613e-56
SPCS2	0.263054	1.48818e-20
CXCL16	0.262337	1.33405e-07
DOT1L	0.262109	1.1519e-16
POR	0.261823	2.74094e-36
FKBP15	0.261412	3.56105e-18
PPIB	0.26044	4.57897e-08
SAV1	0.259185	1.00989e-21
PDIA3	0.258431	7.83618e-09
IRAK1	0.258269	9.53063e-09
PLEKHM2	0.257318	3.28867e-22
SERINC1	0.256335	1.61283e-07
ZSWIM4	0.254953	4.65492e-45
PNPLA8	0.254924	4.09874e-05
UBL5	0.254856	4.61871e-07
EEF1B2	0.254558	0.0199338
DOCK4	0.254026	2.35365e-75
PNRC2	0.253745	1.85762e-11
SNRPB	0.253731	1.8529e-14
MIR22HG	0.253681	1.24712e-09
FAM126A	0.251792	3.4969e-49
GPAT3	0.250663	4.53816e-15
TFEC	0.250519	6.03658e-12
RAB21	0.250402	8.45459e-06
HMGA1	0.25016	8.73977e-07
VASP	0.25009	3.31473e-11
EIF2S2	0.249835	3.93523e-13
CCT5	0.247833	3.15527e-16
VCP	0.245898	9.66654e-26
HERPUD1	0.24568	9.32368e-09
CCDC71L	0.245641	3.69193e-06
CYLD	0.245608	4.96485e-09
RELB	0.2454	4.41543e-17
SLC16A10	0.245315	6.60272e-54
UBE2H	0.244716	2.89111e-15
RRAGC	0.244488	1.93917e-33
ATP1A1	0.243662	3.59694e-07
IARS	0.243563	6.28712e-39
ANKRD10	0.241871	7.8997e-12
PLEC	0.241823	1.06939e-08
IRAK2	0.241429	2.03236e-08
CLEC4E	0.241276	9.50563e-05
KRT10	0.241102	3.84972e-13
ZBTB43	0.240927	0.00190292
HM13	0.239096	1.40561e-11
MOB1A	0.238909	5.51275e-07
SLC2A6	0.238557	3.27618e-21
PBRM1	0.236923	5.30893e-12
CREBRF	0.236708	3.75595e-06
ARL6IP1	0.23643	8.44305e-17
IL3RA	0.235455	1.70897e-60
CYCS	0.234767	1.49201e-06
COX7A2	0.23469	1.7719e-06
AL121944.1	0.234607	1.84433e-48
RPS20	0.23391	0.0512433
CYSTM1	0.233296	1.28963e-32
APOL6	0.232861	3.4275e-13
CD93	0.232765	0.0248104
KCNQ1OT1	0.232709	1.12974e-12
MAML2	0.2321	7.76745e-10
PDLIM5	0.231629	1.06909e-16
RIT1	0.231259	1.70197e-13
TXNIP	0.231062	0.109437
ACSL1	0.230948	0.00131269
BTF3	0.230583	0.0196989
MED13	0.228857	4.65242e-09
RAC2	0.228457	5.18361e-07
CSF2RA	0.228435	1.83166e-10
SNAPC1	0.227938	9.4306e-21
ELL2	0.227621	3.63998e-08
PRRC2C	0.227188	0.000110996
DNAAF1	0.227079	0.000430062
NANS	0.22687	9.67306e-17
LAPTM4A	0.225819	8.39854e-07
CASP4	0.224114	5.60787e-10
MN1	0.222751	4.81123e-16
PSMD12	0.222579	9.56445e-21
TFPI	0.222217	1.18258e-53
ACSL5	0.220968	1.02836e-38
SCARB2	0.220416	3.58915e-17
MSANTD3	0.218603	1.16416e-46
EPB41L3	0.21817	1.22251e-08
HNRNPA3	0.217712	1.99286e-05
DNAJC8	0.217655	2.11309e-12
PPIA	0.21748	0.00369107
EPM2AIP1	0.216671	1.54995e-14
SLC11A2	0.216222	1.47244e-10
SOAT1	0.215553	2.84231e-15
TBK1	0.215417	2.21487e-09
SP100	0.214893	1.41008e-07
PTGER2	0.214865	0.000658788
IER5	0.21472	4.74991e-05
NR3C1	0.214596	1.59706e-07
TLNRD1	0.21443	5.17023e-09
PRKAR1A	0.212502	1.47239e-08
PPP4C	0.212108	5.61082e-17
GAK	0.211593	4.63257e-10
HNRNPM	0.211158	3.15229e-07
MAPRE1	0.210682	2.77575e-10
TDP2	0.210443	1.01063e-39
SAMD9	0.210016	3.89012e-12
HIPK2	0.20989	3.38628e-15
DBI	0.209611	0.000692456
AC245014.3	0.207941	3.66604e-05
SLC44A1	0.207551	5.83422e-18
UXT	0.206237	4.65551e-09
ATP6AP2	0.205326	0.000530229
MAPK6	0.20483	0.0124506
CAPN2	0.2038	7.88925e-13
NORAD	0.203137	1.84653e-07
ZCCHC2	0.202752	1.74995e-19
STX4	0.202139	6.41566e-09
HLA-DQA1	0.200618	0.0294992
PTGES3	0.199489	5.85569e-06
GPATCH2L	0.198917	1.1373e-07
TSC22D1	0.198772	2.7368e-14
ERN1	0.198158	1.16468e-06
PDXK	0.19777	3.16009e-07
PSMA3	0.197336	2.66729e-19
KMT2E-AS1	0.196995	6.85314e-15
TAB2	0.196692	2.27204e-11
CHMP5	0.195733	1.29432e-14
DSE	0.195626	0.0123459
GJB2	0.195214	3.47517e-07
SH3BP5	0.193781	4.51233e-06
NEU1	0.193284	3.44465e-10
RPS9	0.192175	0.815503
ACTN1	0.191855	7.07625e-12
CYB5R4	0.191672	8.40676e-12
FNIP1	0.191634	1.13399e-06
NEU4	0.191374	5.80877e-13
GABARAPL2	0.191246	2.59731e-08
FAM96B	0.190912	1.93255e-09
PPP1R2	0.190298	5.75845e-06
LINC00528	0.190074	1.05369e-17
CLTC	0.18914	3.83394e-08
HSP90AB1	0.188741	2.53782e-10
PITPNC1	0.188023	1.905e-14
GARS	0.187362	1.54055e-28
CANX	0.187081	7.80944e-05
GALNT6	0.186944	7.99093e-13
EMC3	0.186158	1.00082e-08
GNA12	0.186037	1.13156e-19
ADAM10	0.185865	2.76174e-11
DPH3	0.185838	2.1099e-14
SNX8	0.185767	4.73831e-25
IFIT3	0.184825	2.41851e-13
PITPNA	0.184169	1.00891e-10
ARID5B	0.183957	2.98676e-18
ZNF655	0.183743	7.00617e-11
TMEM165	0.183459	3.62887e-08
PCF11	0.183454	6.71054e-06
IL6R	0.183406	0.00258681
SESTD1	0.183291	1.78101e-14
TMEM65	0.182816	4.3045e-23
UBE2R2	0.182426	0.000174247
KPNB1	0.181763	2.5195e-10
ACTR2	0.181712	0.0378616
PSMB7	0.181283	1.32874e-09
GLRX	0.180795	5.49427e-08
SLC15A3	0.179905	1.11998e-06
AC020916.1	0.179725	0.000205784
ATP2C1	0.1797	9.08646e-13
P2RX4	0.179505	1.38051e-08
TNIP3	0.179483	8.95302e-27
CDC37	0.179482	2.69228e-15
FNBP1	0.179466	4.40017e-08
TNIP2	0.178522	6.79201e-14
PDE7A	0.178434	1.17884e-30
IL7R	0.178395	2.00732e-13
DSTN	0.178327	1.02473e-09
UBR4	0.178181	1.01074e-10
CTNNBL1	0.178079	1.08045e-13
SLC43A3	0.17728	7.62082e-13
PLIN3	0.176935	8.19913e-10
RPL23A	0.176688	0.71079
PJA2	0.176673	1.65725e-09
UBE2Z	0.176655	5.54909e-06
CCND2	0.176612	4.33778e-07
THUMPD3-AS1	0.176492	2.36544e-08
PAIP2	0.175731	5.14251e-05
CTNNA1	0.175401	2.43549e-13
MAPKAPK2	0.175319	3.48889e-06
RALGAPA1	0.175068	2.10234e-24
PSMB1	0.174981	3.38183e-07
TAOK1	0.17481	1.24581e-10
LILRB4	0.174687	4.02577e-09
SRP14	0.174371	0.000123827
ATP6V1A	0.173769	1.88119e-17
LRP12	0.17372	1.42604e-29
PSMD11	0.173618	1.30496e-12
PAPOLA	0.173408	2.5935e-06
MANF	0.173373	7.5028e-16
MALT1	0.173169	1.15119e-05
TP53BP2	0.172984	3.22479e-08
CD9	0.172885	4.50531e-12
SARAF	0.172012	0.00872065
TMEM251	0.172002	3.63579e-19
PTPRJ	0.171698	1.58562e-17
KTN1	0.170932	1.29961e-06
IL2RG	0.170436	2.89707e-11
MX2	0.170098	3.16605e-05
ABHD5	0.169195	0.00146388
IRS2	0.169188	0.0164155
AK4	0.168559	1.51891e-28
C6orf62	0.168068	0.00413107
DLGAP1-AS2	0.167737	1.53739e-15
MECP2	0.167673	5.36926e-06
UBE2L3	0.167297	1.02762e-10
GPBP1	0.167078	0.000188268
PAPSS2	0.166696	3.18194e-07
DIAPH1	0.166393	0.00017978
HIF1A-AS2	0.165897	2.2651e-17
CLDND1	0.165121	3.75179e-11
COPE	0.164679	0.000255978
NPC1	0.164667	9.37867e-14
EMD	0.164633	4.478e-08
RAB5A	0.164529	3.12497e-06
ARPC3	0.164523	0.224661
DNAJB1	0.163704	2.75439e-08
GHITM	0.163542	1.41391e-07
HLA-DQA2	0.163213	5.68243e-08
SFT2D1	0.163157	5.37104e-13
SIK3	0.163133	3.01589e-08
MAD1L1	0.162926	3.92286e-13
AL360012.1	0.162015	0.000268986
MIR222HG	0.161019	0.0105952
ARHGAP21	0.160322	6.08197e-15
SLC1A4	0.160261	6.48487e-29
RASGEF1B	0.159903	0.186635
DUSP5	0.159618	0.00132714
NENF	0.159243	1.84922e-17
EIF4E	0.1592	6.23018e-10
CCDC82	0.159086	3.75753e-17
ATXN1	0.158886	1.96429e-05
UBE2A	0.158674	9.94025e-15
HLX	0.158651	6.73247e-17
WDR33	0.157898	0.000150691
PCNX4	0.157269	9.34939e-14
RNF7	0.157238	7.94495e-06
METTL9	0.157008	0.00144697
ABI1	0.156605	2.30236e-10
CLIC4	0.156109	1.12657e-10
ACTN4	0.155069	1.99595e-08
TUT7	0.154613	1.61139e-05
MPZL1	0.15437	1.09832e-28
TNFRSF18	0.154353	2.18587e-33
JAK1	0.15402	0.00024604
STK40	0.153612	5.75597e-09
TOP1	0.153522	6.24604e-05
PSMA1	0.152577	5.2934e-06
WDR26	0.152416	6.25034e-05
CLN8	0.152062	0.000100017
BUD31	0.150893	6.72555e-09
SPNS1	0.15079	7.03482e-10
ARL4C	0.150757	0.623914
RBM7	0.150755	1.17571e-11
SMG1	0.150748	2.61606e-05
CDC42EP3	0.150431	0.0590195
TRIM56	0.150179	4.94656e-06
RAPGEF2	0.149059	1.31277e-05
TCF4	0.148554	1.34479e-12
UBE2E1	0.147974	1.03192e-09
UBTD2	0.147639	6.90051e-08
NCOR2	0.147386	7.24691e-05
RPLP2	0.147296	0.879201
FKBP2	0.146893	5.35577e-07
AFF4	0.146567	8.56712e-06
ZC3HAV1	0.1462	4.47254e-06
PIK3AP1	0.145908	2.23932e-07
ZNF165	0.145854	4.80442e-50
GMFB	0.145169	7.02999e-09
CHMP2B	0.144503	0.000526523
MED10	0.144488	1.46704e-06
AC002456.1	0.144194	1.48346e-31
RPL15	0.143928	0.718444
DLGAP1-AS1	0.143888	7.48096e-17
TMEM50A	0.143837	4.47072e-05
USP53	0.143608	0.00152752
KLF10	0.143526	0.156074
CDV3	0.142841	0.0136096
BTG3	0.142585	2.54568e-09
ATP6V1C1	0.142583	2.4632e-13
GOLGB1	0.142567	4.51686e-05
CCSER2	0.142296	1.25677e-07
RBBP6	0.142263	0.00103782
PHLDA2	0.1422	0.0355675
ZFHX3	0.141816	0.0151546
EIF4A3	0.141642	0.000638093
AZIN1	0.1412	0.0004646
FERMT3	0.141185	2.11114e-05
IQGAP2	0.140959	1.46826e-05
APLP2	0.140886	0.446247
TARS	0.140872	7.88491e-27
SYNJ2	0.140721	0.0549638
SERPINB1	0.140448	0.0877726
C1orf43	0.140213	9.12439e-17
COX8A	0.140057	0.00635834
MBD4	0.14002	9.72514e-13
MAP4K3	0.139997	5.33011e-10
GSAP	0.139833	1.40842e-06
PDCD6IP	0.139814	0.00386856
CPD	0.139605	2.18098e-06
GLRX3	0.139576	1.64284e-10
ICAM1	0.138867	0.0862667
ABRACL	0.138746	0.000214219
CSNK1A1	0.138565	0.0397811
RIN3	0.137749	1.90098e-05
DDIT3	0.137086	2.09295e-06
OGDH	0.137083	1.76092e-09
GLA	0.136287	1.16052e-16
COX6A1	0.134992	0.00250899
EFHD2	0.134238	0.140917
FSD1L	0.13412	1.03386e-09
LUCAT1	0.133968	0.0411395
NQO2	0.133646	0.000870003
ADAR	0.13357	0.000520032
BTBD7	0.133306	0.000351586
LAT	0.132728	3.59361e-13
RPS27L	0.13261	6.24604e-05
SELENOK	0.132412	0.0137543
ANKLE2	0.132149	0.000112261
DEGS1	0.131506	1.27409e-05
FBRS	0.131193	4.97508e-07
NAPA	0.130934	3.20155e-08
CAP1	0.130667	0.000783458
GBP1	0.130555	0.00573949
SH3GLB1	0.130238	0.00167976
FAM133B	0.130054	0.0450131
IFIT2	0.129861	0.00032815
HPSE	0.129861	5.79298e-10
ACVR2A	0.129717	1.26414e-06
SSR4	0.129677	0.0595307
AGAP3	0.129676	4.52172e-10
PAK2	0.129359	1.20733e-05
CRADD	0.129128	7.79196e-33
RAPGEF1	0.129086	8.63033e-06
TUBA1C	0.129035	1.03861e-09
UBE2J2	0.128277	3.40564e-11
ACOT9	0.128156	1.58977e-08
NRBP1	0.128072	1.87339e-05
UBE2N	0.128064	2.25115e-05
GLUD1	0.127766	7.48342e-06
RAB10	0.127141	1.08621e-10
TBC1D12	0.126906	9.75002e-10
MFSD1	0.126554	0.0161069
NCS1	0.126116	2.53521e-46
ERP44	0.126026	1.13415e-05
AGO2	0.125931	0.130566
SPP1	0.125875	4.94127e-14
QSOX1	0.12533	4.13826e-06
RAD21	0.125167	3.40442e-07
LYPD3	0.125155	1.75301e-13
RDX	0.124847	7.05624e-09
CHML	0.124834	0.000203145
PELI1	0.124422	0.0358617
SPCS3	0.124133	0.0157441
ADRB2	0.12409	0.000197272
ZSWIM6	0.123994	2.53564e-07
LINC01943	0.123843	5.24341e-12
RPS2	0.123757	0.953774
PSEN1	0.123226	0.00969159
TAB3	0.12297	1.78861e-11
EWSR1	0.12289	0.00239043
MX1	0.122457	3.16719e-06
HERC4	0.122295	5.1187e-12
TMOD3	0.122247	8.59979e-05
AP003354.2	0.122214	4.20746e-21
EIF5A	0.122202	0.0220588
HNRNPH2	0.122153	1.24515e-06
SLC35E3	0.121959	1.18505e-13
CHST7	0.12183	3.33677e-13
SLC25A3	0.121496	0.227813
CUX1	0.121283	0.000346205
TPD52L2	0.121208	1.07527e-07
PPP2R5C	0.121177	0.00311948
ZCCHC3	0.120816	8.73057e-08
FAM102B	0.120534	4.48565e-07
RNF19A	0.119981	1.74753e-05
RAB5C	0.119658	0.0119466
GOSR1	0.119442	2.64951e-09
CHMP1A	0.119411	8.37462e-11
COX7B	0.119341	0.163084
TRA2B	0.119322	0.047949
IDS	0.119088	0.0468525
EIF3I	0.118905	3.86378e-06
SAR1A	0.1184	0.000309172
NDUFV2	0.118234	1.78483e-06
KMT5B	0.118131	4.84157e-07
ARRDC4	0.117564	9.4862e-11
MYDGF	0.117524	1.40689e-06
PNN	0.117385	0.0301746
LIPN	0.117358	1.58399e-18
RPGR	0.117264	0.0380628
HIVEP1	0.117085	3.73249e-05
THAP2	0.116725	0.0016284
KCNE1	0.116338	2.00799e-07
TMEM38B	0.116232	6.67807e-20
SLC30A1	0.116179	5.79885e-14
MYH9	0.11595	0.00489587
CYB561A3	0.11584	1.24743e-05
PPBP	0.115738	5.3619e-05
SNRPB2	0.115541	0.000408025
UBA1	0.115496	1.66888e-07
RIN2	0.115452	0.000214257
PSMD8	0.115385	2.70002e-05
DYNLRB1	0.115219	8.36136e-06
LRRC59	0.115018	7.26608e-13
ACVR1	0.114698	1.52613e-35
DYNLT3	0.114326	1.5909e-16
SUB1	0.11432	0.0349776
ADRM1	0.114272	3.62514e-10
ARID4B	0.114019	0.00276826
YWHAG	0.113924	4.68217e-06
CARS	0.113641	4.82883e-10
NTAN1	0.113581	9.01836e-13
SSU72	0.113185	0.000864476
SLC7A5	0.113153	0.0101997
ID3	0.11294	0.019749
RAD23A	0.112649	9.24765e-06
TSPAN3	0.112562	4.92207e-10
BRD4	0.112525	0.00369107
MIEN1	0.112316	3.79345e-06
MMP24OS	0.112273	2.67429e-12
RABGEF1	0.111937	8.78128e-16
THRAP3	0.111131	0.000449891
TMEM107	0.111036	0.240544
STX3	0.110936	7.06227e-07
DCP2	0.110898	2.25715e-06
HIVEP2	0.110562	4.58021e-19
DPM1	0.110307	2.17298e-10
ERCC1	0.10994	0.00023136
AC245128.3	0.109799	0.57948
PIP4K2A	0.109769	3.41796e-05
TMEM70	0.109755	1.87534e-11
HEXA	0.109714	1.61726e-05
MSI2	0.109663	1.3753e-07
M6PR	0.109594	0.00972789
CREB3L2	0.109147	4.45807e-09
SEC61A1	0.109007	2.17303e-08
IFIH1	0.108484	0.00538592
BORCS7	0.108454	0.000423661
PNISR	0.108414	0.0469549
DNAJB6	0.108149	0.318022
FAM110A	0.107697	6.88702e-10
HLA-DRB1	0.107642	0.00155892
WBP4	0.10755	3.40817e-05
CHMP2A	0.107428	1.41559e-05
FDX1	0.10742	2.65968e-07
STT3B	0.107388	0.00271346
NEDD4L	0.107184	4.61839e-07
CHST2	0.10716	2.24822e-17
HNRNPA0	0.107014	0.00296266
SOD1	0.106825	0.000507571
C3orf62	0.106764	1.25662e-06
BACH1	0.10666	0.550231
ABHD17C	0.106609	4.80717e-22
ATF5	0.106528	6.66132e-11
PSMC1	0.106413	1.87208e-07
IRGQ	0.106371	0.00499725
PID1	0.10634	6.71874e-15
CUL4A	0.106288	5.9517e-06
PLD1	0.106174	1.37399e-05
HBA2	0.106173	0.240453
ATP6V1E1	0.106066	1.9172e-05
ATOX1	0.106004	0.00427144
PPP2CA	0.105961	0.0207688
STK17A	0.105369	3.20429e-07
RBM23	0.10512	0.00295768
AZI2	0.104965	0.000237917
TRIO	0.104717	1.65079e-20
SLC17A5	0.104714	8.42902e-15
ENOSF1	0.104664	1.4628e-12
PDIA6	0.104654	1.9317e-05
CEBPG	0.104604	1.11053e-07
MCUB	0.104491	0.000549474
PITHD1	0.104306	3.42454e-07
PRNP	0.104262	0.246992
ANXA11	0.103836	0.0154106
SURF4	0.103438	2.11707e-07
MPC2	0.103398	4.53422e-11
PMP22	0.103267	1.83002e-23
HSPA9	0.103235	0.000133004
ENG	0.103119	2.33647e-10
GEM	0.103069	1.18856e-13
STARD3NL	0.102964	1.09825e-08
MELTF	0.102442	2.81723e-17
OGFRL1	0.102424	2.89507e-07
OSGIN2	0.102384	8.59979e-05
CIRBP	0.102325	0.142346
GTF2A2	0.102285	0.000506929
PSMD1	0.102185	1.97974e-09
PANK3	0.101845	3.13268e-05
ASH1L	0.101713	8.86666e-06
PSMC3	0.101605	1.68426e-05
STXBP3	0.101536	1.56463e-05
FAM129A	0.101452	2.15358e-06
BLOC1S2	0.101119	6.37e-06
TMEM123	0.101109	0.593214
VAMP1	0.101096	4.99325e-10
RELA	0.100869	0.00303865
USF3	0.100823	5.66795e-05
AC092803.2	0.100548	1.27409e-05
SHOC2	0.100513	0.00123563
PPFIA1	0.10004	0.00185341
PCGF5	0.0998538	0.00110521
RAB32	0.0997677	0.0030151
EID3	0.0997612	3.69525e-14
STK26	0.0996258	7.70628e-06
SDE2	0.0994769	1.35852e-05
NRP1	0.0992299	8.6662e-13
XIAP	0.0990545	0.00760005
AKIRIN1	0.0990272	0.0146089
YWHAB	0.0990062	0.401882
NDRG1	0.0987806	0.176303
MSR1	0.0984485	7.556e-16
HBA1	0.0982288	0.0782402
PEF1	0.0981964	9.64169e-14
KRR1	0.0978443	1.48649e-05
IGSF6	0.0975585	0.00064023
NRAS	0.0974472	1.06042e-05
CHST15	0.0974425	3.75145e-05
PBDC1	0.0974409	1.47856e-06
TMF1	0.0974018	0.00161138
ADAM17	0.0972309	0.216273
COQ10B	0.0969945	0.00131409
NDUFA6	0.0969795	1.22764e-06
GPR108	0.0966933	1.78908e-09
NXT2	0.0966095	7.90749e-12
AC073611.1	0.0959733	6.54967e-19
EDEM1	0.0958969	0.000611086
PDE4A	0.0957976	5.76176e-05
GNL1	0.0954089	2.13384e-06
TXNL1	0.0953502	2.16309e-06
TPRA1	0.0951936	0.00158684
IL4I1	0.0951602	3.24669e-13
BCL10	0.0949515	5.11836e-05
RAB13	0.0949138	3.61758e-12
Z93241.1	0.0947676	0.00108257
ELOVL7	0.0947299	1.58932e-29
AC044849.1	0.0946611	4.60123e-12
LINC01215	0.0946192	5.32328e-08
SCAND1	0.0945418	0.0221569
DYRK1A	0.0944493	0.0354131
CD2BP2	0.0941281	9.691e-08
HTATIP2	0.094051	8.90803e-13
GNAI3	0.0939681	0.194674
HPCAL1	0.0939204	5.70924e-13
CRLF2	0.0938953	4.81276e-26
EPAS1	0.0937459	2.62837e-11
DNAJB11	0.0937216	3.08746e-12
LRRC58	0.0937111	1.62249e-06
UFD1	0.0934446	6.39783e-08
SDF2L1	0.09328	4.65815e-10
TNFRSF9	0.093211	2.12708e-16
RPN1	0.0926609	6.42015e-05
PEAK1	0.0926142	6.64918e-19
SOS1	0.0926107	6.16025e-09
FGFR1	0.0926001	5.58682e-14
STRN3	0.09255	1.48687e-06
AGPAT4	0.0925057	4.7288e-06
DEDD2	0.0923767	2.45331e-06
SOCS1	0.0923429	5.32328e-08
ATP6V1D	0.0923313	3.39331e-11
MDFIC	0.092253	2.51988e-11
RHOC	0.0920779	2.23246e-13
KDELR2	0.0918871	0.00162718
UBE2K	0.0918264	0.00252201
IL1R2	0.0917215	1.96893e-13
ZBED5	0.0915857	0.000157629
THAP1	0.0915191	4.0408e-08
PITPNB	0.0914855	3.02741e-07
APH1B	0.0914368	3.88341e-09
GGNBP2	0.0914311	0.00887225
TMEM208	0.0911349	3.98456e-07
FAM13B	0.0911336	5.45021e-16
PLSCR1	0.0911224	0.0035046
MCFD2	0.0910304	6.17355e-06
ZFAND2A	0.090904	1.86193e-10
MAX	0.0907973	0.00128427
GNPDA1	0.0907698	2.76626e-17
SRC	0.0906936	7.25038e-05
ILF2	0.0905684	0.00108257
AL118516.1	0.0905592	0.00363469
ITGAV	0.0901492	0.0359406
GOLT1B	0.0900445	4.89428e-06
EMILIN2	0.0898601	0.0301036
TBC1D7	0.0897523	0.000421526
MARK3	0.0893457	0.000785598
RALGDS	0.0892652	0.0792322
KPNA4	0.0892647	0.0951657
CCR7	0.0891542	0.00949315
STAT1	0.088818	0.00492864
BAZ1A	0.0887938	0.0550323
MIR3142HG	0.0886061	4.69617e-16
CEP170	0.0885543	0.0102446
SERINC3	0.0883303	5.43567e-05
GUK1	0.0882483	0.295585
ATF6	0.0881826	3.80365e-05
TRAF3IP2	0.088132	2.80687e-09
NFKBIB	0.0878154	2.82313e-06
MCTP1	0.0877615	0.00298683
HNRNPH3	0.0877238	0.0531995
ANXA7	0.0876995	0.00790224
KMT2E	0.0873895	0.0353157
MIER1	0.0868433	0.00305514
DUSP4	0.086824	6.19552e-14
IL1RL2	0.0866721	4.34851e-08
EVA1B	0.0866245	2.89924e-07
RALBP1	0.0864865	1.35095e-05
CNIH1	0.0864848	0.0169915
UPF2	0.0864393	0.00414872
NPTN	0.0862328	1.36641e-05
PPID	0.0862069	0.000227335
UTP23	0.0860832	0.0125288
PCID2	0.0860326	2.49991e-05
STX7	0.0858508	8.77467e-05
TRAPPC2B	0.0856968	1.54502e-07
CMTM6	0.0856538	0.645087
DNAJB9	0.0856518	0.000830113
CCL18	0.0855811	2.84803e-08
WARS	0.0854847	0.305511
TIMM17A	0.0853532	0.000365251
CNOT2	0.0852811	0.0361657
XBP1	0.0851029	0.000590185
OGA	0.0848932	0.0037384
SEC24D	0.0847997	0.00950615
VPS4B	0.0846478	0.00150356
SREK1	0.0845438	0.0301746
OPTN	0.0844016	1.52414e-11
RAP2C	0.083986	1.3562e-05
GLIPR2	0.0839787	0.0205675
C14orf119	0.0839364	2.22859e-19
PTP4A1	0.0839114	0.0472221
AP3B1	0.0839067	0.000648198
CACYBP	0.0839009	9.53279e-06
TMEM167B	0.083754	0.00212343
ERO1A	0.083723	0.000276146
PDLIM7	0.0834553	0.000371292
SESN2	0.0833006	7.1113e-10
NCEH1	0.0831731	0.000210461
ACOD1	0.0830842	5.21512e-08
OSTF1	0.082843	0.00201098
MYD88	0.0825985	0.0633793
TM4SF19	0.0823053	1.75267e-30
MAP3K5	0.0822964	2.4114e-08
TRAF3	0.0822536	0.00350093
CDKN2B	0.0822295	2.21706e-11
PANX1	0.0818911	6.57869e-08
IRF9	0.0816938	4.79901e-06
TMEM189	0.0815338	0.051022
YIPF6	0.0815119	1.64692e-05
HSPE1	0.0814889	5.18331e-08
ING1	0.0814465	6.13391e-06
CSF1	0.0813568	4.50585e-09
BPTF	0.0813511	0.0522835
PHF20L1	0.0812756	0.0935132
XYLT1	0.0812123	2.11968e-09
SLC7A1	0.0809372	0.000102085
PABPN1	0.0808091	0.0421186
RAB18	0.0806314	9.03279e-05
AC103591.3	0.0806027	0.237403
NUS1	0.0805819	0.00179851
AC087239.1	0.0804541	4.39379e-06
SLC25A37	0.0802995	0.248539
RAB22A	0.0802323	0.000804174
VCPIP1	0.0800642	7.79108e-08
EPSTI1	0.0800312	1.30496e-12
IFI16	0.0800031	0.000807696
MPHOSPH8	0.0799375	0.0143184
YWHAQ	0.0799083	0.0333694
CMPK2	0.0798642	3.45341e-10
SGTB	0.0795915	2.15448e-06
DCP1A	0.0795401	9.28459e-09
SNRPG	0.0793949	0.0725039
STRAP	0.079195	0.00946923
FAM177A1	0.079161	0.00033482
RPS6KA5	0.0789505	0.0133777
NOSIP	0.0788397	0.00097955
KIAA1551	0.0787745	0.00933266
RAMMET	0.078569	8.42027e-08
VRK2	0.0784815	6.03065e-08
GPRC5A	0.0784339	0.00247087
RTF2	0.0784132	4.50937e-05
PISD	0.0783537	1.4051e-08
RNF11	0.0782925	0.0251584
SPSB1	0.0781864	1.71366e-10
ZNF577	0.0781416	1.19264e-05
ORMDL2	0.0780211	1.45823e-10
MEI1	0.0779451	1.78693e-10
IL10RB-DT	0.0778787	0.00346765
JOSD1	0.0776817	0.0271498
EIF2AK2	0.077623	0.0202823
SAMD4B	0.0776058	0.00461796
NPM1	0.0775344	0.000448077
DYNC1I2	0.0775059	0.000541994
LINC01705	0.0772721	2.84882e-22
RSRP1	0.0772607	0.375258
RNF181	0.0770841	0.00201332
CWC25	0.0770734	0.10953
KCTD20	0.0769928	0.0104486
SLC9A8	0.0768849	0.000575348
CD300C	0.0767387	1.35852e-05
LDHA	0.0766681	0.383482
TRPM7	0.0763743	6.74024e-05
MAP3K13	0.0763424	0.00146388
TUBB	0.0758903	0.00206041
ROCK1	0.0758525	0.417702
BLZF1	0.0758223	1.09907e-12
REV3L	0.0755911	0.00841319
ATG12	0.0755537	0.0239962
UPB1	0.075483	0.00111702
TRIM38	0.0753986	0.125463
ADIPOR1	0.0753901	1.30765e-05
NPL	0.0753165	0.000176928
NOP56	0.0751441	2.13321e-05
PLCG2	0.0751014	0.000515136
C3AR1	0.0750436	0.00852212
SLK	0.0748808	0.033933
NSMCE2	0.0747432	5.49965e-08
UBE2I	0.0745197	0.0399894
HDLBP	0.0744817	2.30091e-06
VOPP1	0.0743652	0.00246693
JUN	0.074222	0.610557
DIS3	0.0741236	0.00893731
DDAH2	0.0740929	0.00741712
TRMT5	0.0740009	3.74722e-08
LY6K	0.0737694	3.1082e-06
SDF4	0.0737186	5.09572e-06
DDX39A	0.0735722	0.0240882
SLC1A5	0.07354	1.58841e-06
ENSA	0.0735286	0.0377873
IFI44	0.0733468	6.95366e-05
MED28	0.0731406	0.0324354
DNAJC1	0.0731084	8.07542e-07
FRAT1	0.0730388	0.00724385
HECTD1	0.072946	0.00140534
TRDMT1	0.0728971	2.36209e-06
RAB6A	0.0726833	0.00324157
SDF2	0.0726722	4.69641e-05
EXOC1	0.0726521	9.53294e-09
EIF1AX	0.0726459	0.357756
TNFSF15	0.072572	0.0720467
BRD2	0.0725478	0.0862046
KAT2B	0.0725451	6.15185e-12
COPB1	0.0724955	0.00113192
PSMD7	0.0721599	0.0224019
MAMLD1	0.072149	3.19309e-22
ZNFX1	0.0719016	0.00475239
HOMER3	0.0717799	5.15398e-06
MAFK	0.071752	0.0354049
ILK	0.0717214	0.00957328
AC015819.2	0.0715883	1.41559e-05
TSPYL2	0.0715243	0.00429398
AC034199.1	0.0714978	0.000127695
WBP2	0.0714364	0.000679054
SRGAP1	0.0714194	7.47242e-17
SLC12A7	0.0713585	0.00251175
TMUB2	0.0712634	0.000144979
KLHL24	0.0712606	1.58752e-06
CCL5	0.0712006	0.410667
WDR13	0.0710755	0.000222997
TMED9	0.0707629	0.000599657
MUC20-OT1	0.0707337	5.97512e-07
OGT	0.0707212	0.0784084
TCEAL9	0.0706984	4.3652e-18
PHACTR4	0.0705163	0.00668487
RBM12	0.0704847	0.000581882
ZNF451	0.0703281	0.0197709
TLR2	0.0702577	0.343777
LINC00884	0.0701879	5.70997e-07
MAP2K1	0.0701489	0.182917
CELF1	0.0698112	0.365272
ALG2	0.0697854	0.000214219
ZNF622	0.0692338	2.27353e-06
AURKAIP1	0.069097	0.0472049
PSMA6	0.0690775	0.00114198
CAMTA1	0.0685914	0.10436
AFTPH	0.0684708	0.000256718
KANSL1L	0.0684152	0.00857686
SPAG7	0.0684029	0.0347514
MRPL44	0.0682627	1.72852e-07
MGLL	0.0681909	4.03783e-12
RSRC2	0.0681836	0.180927
HERPUD2	0.0680811	0.000793992
MAP3K7CL	0.0676999	0.00930571
LMO4	0.0676795	0.00420919
RRAGD	0.0676074	4.20502e-08
ATF7IP	0.0675593	0.0691277
NBPF14	0.0674378	0.000417109
CEMIP	0.0673068	1.4731e-33
RNASEK	0.0672501	0.0157021
ATP1B1	0.067205	4.54657e-05
TRAPPC3	0.0670537	9.35034e-05
EIF4E2	0.0670128	0.00856637
TM9SF3	0.0669436	0.392664
AC004943.2	0.066899	2.49343e-10
TCF7L2	0.0667873	7.46778e-05
NUTF2	0.0666895	5.41026e-08
BAG3	0.066637	1.19846e-08
BRAF	0.0666202	0.128922
AL442128.2	0.0664711	4.31223e-08
LMAN2	0.0664697	0.0211804
MLLT6	0.0663456	0.00463983
SRP19	0.0660035	0.0184728
DDA1	0.0659065	3.41093e-06
WIPF2	0.0657285	0.0046923
CREBBP	0.0656117	0.0793365
ERAP2	0.0654885	2.33669e-05
CCDC93	0.0654723	0.0174641
PPP4R3B	0.0654478	0.000163799
AL392172.1	0.0654312	1.34039e-13
UBXN7	0.0652778	0.0511653
AC009093.2	0.0650819	0.000243792
N4BP1	0.0650624	0.0216459
JAKMIP2	0.064995	3.12352e-17
PTAFR	0.0648703	0.00317375
USP8	0.0646419	0.194923
ELOVL1	0.0646363	9.28197e-06
ING2	0.0646223	0.000211683
KIF1B	0.0646163	0.02946
ADSS	0.0645856	0.00507985
ACADVL	0.0645434	0.00563495
VAV3	0.0645251	4.21474e-08
AC023157.3	0.0644697	8.77467e-05
VPS26A	0.0643479	6.94987e-05
RNF213	0.0643123	2.83205e-08
AC096667.1	0.064274	0.0504306
CCNK	0.06416	0.0683201
PSMD2	0.0640893	0.0019212
SLAMF9	0.0640322	1.48516e-20
DICER1	0.0639533	0.0313423
GAPT	0.0639274	0.0419243
SPI1	0.0638904	0.262319
AC103706.1	0.0637552	0.000229323
TMEM222	0.063524	0.000358413
CYFIP1	0.0634856	0.00271346
ALG13	0.0634292	0.00447093
CD82	0.063418	0.0129668
FBXO30	0.063386	1.11858e-08
TFG	0.0628791	0.000364942
DIP2B	0.0628566	6.44819e-06
SDSL	0.0628335	2.04947e-13
TOPORS	0.0627424	0.000105316
IWS1	0.0627207	4.27677e-05
ZMIZ1-AS1	0.0627122	2.84651e-11
PAFAH1B1	0.0626532	0.0145662
CBLB	0.0625002	1.19846e-08
ZADH2	0.0623953	5.90451e-05
SLC31A2	0.0622949	0.245722
PPP1CA	0.0622757	0.176144
GK5	0.0621169	0.00452277
GADD45GIP1	0.0619369	0.0384687
RASAL2	0.0619275	5.68318e-17
USP38	0.0619176	0.00212959
AC025164.1	0.0618861	0.0163476
LAMTOR5	0.0618775	0.190418
EIF3J	0.0617872	0.402939
MAP1LC3A	0.0617114	3.67825e-07
IRF1	0.0616445	0.468747
GON7	0.0615329	5.95635e-06
BUB3	0.0615019	0.00178924
AP001453.2	0.0614395	2.02769e-09
C12orf49	0.0611927	1.37513e-07
TMEM30A	0.0611314	0.0824095
SEL1L	0.0610085	1.55054e-05
DAPP1	0.0608864	0.11145
RUNX2	0.0608561	3.68849e-10
SEPHS2	0.0608268	0.000218249
ARHGAP10	0.0608024	5.60838e-10
BROX	0.0606368	8.48038e-05
TAP1	0.0604332	0.000211466
TRIP12	0.0604323	0.00318222
RALY	0.0603057	0.0662842
DAB2	0.0602771	3.57787e-09
CHD2	0.0601525	0.114697
PRPF38A	0.0601235	0.00336457
ATP5F1B	0.0599763	0.420451
BOD1L1	0.0598577	0.44968
TRMT10C	0.0598025	2.17303e-08
GTF2B	0.0597979	0.0621841
BATF	0.059722	5.71453e-08
SON	0.0596595	0.492212
DESI1	0.059656	0.00334888
OSBPL11	0.0595709	0.00126984
EPRS	0.0594479	4.98432e-06
SNX16	0.059438	2.88116e-06
SYPL1	0.0593352	0.0761925
YIPF3	0.059315	2.57505e-05
ABR	0.0593046	0.00778955
ETF1	0.0591864	0.557855
ZFAND6	0.0591232	0.0576854
PSENEN	0.0590638	0.00631672
MAP3K4	0.0589639	0.00101142
CLCN6	0.0588384	1.04664e-09
PLEKHO1	0.0587619	0.256293
CRIM1	0.0587574	1.82902e-05
RPS13	0.0587237	0.850276
TANK	0.0586262	0.818957
CCT3	0.05859	0.0246382
GDI1	0.0585622	0.00956961
LEPROT	0.058531	0.378538
SOWAHC	0.0584535	1.31253e-13
CCNT2	0.0584341	0.00319589
G3BP2	0.0584107	0.0384076
DCAF7	0.0584096	6.57573e-05
KIF13B	0.058409	0.0292301
DERL1	0.0583395	0.0318308
ACBD3	0.0583323	0.0524916
UBE2E3	0.0583213	0.00392715
LAIR1	0.0581467	0.265815
TIPRL	0.0580888	0.00061788
PAPSS1	0.0580591	4.87558e-05
AP3S1	0.0580138	0.010282
RRP1	0.0579492	4.76134e-08
CHTOP	0.0578397	2.29881e-05
CCNI	0.0578124	0.845739
MCOLN1	0.0576821	0.00217937
EFCAB2	0.0575355	1.56463e-05
PSMC4	0.0573297	1.88036e-05
RNFT1	0.0572239	1.32546e-05
CGGBP1	0.057208	0.0346573
HBP1	0.0571925	0.344827
CAV1	0.0569599	4.5616e-13
SUMO1	0.0569174	0.137921
FLCN	0.0567445	0.0133765
VAMP4	0.0567331	9.58537e-06
AC092053.2	0.0566512	6.13444e-06
VMP1	0.0566104	0.00211444
EPS15L1	0.0565815	1.69544e-09
MFSD2A	0.0565771	0.0209144
LINC00877	0.0565386	0.0317628
CTTNBP2NL	0.0565021	0.000124877
LACC1	0.0564543	0.605133
AL390036.1	0.0564174	2.85871e-07
NECAP2	0.0563504	0.0233159
YARS	0.0563003	1.66255e-05
LMO2	0.0562014	0.0215015
ZFYVE28	0.0560141	8.84012e-13
ECE1	0.0559607	0.0745355
YIPF4	0.0558591	0.00283662
STAT4	0.0557606	1.13502e-06
SMG9	0.0557126	3.47063e-05
IRF2	0.0556687	0.000335791
ANKRD17	0.0556529	0.000392365
CXCL10	0.0556082	0.542298
PIKFYVE	0.0554161	6.11418e-05
MGAT4B	0.0553873	2.32465e-05
ROCK2	0.0553333	2.04005e-06
ACAA1	0.055254	0.00101003
AKAP17A	0.0552474	0.00116644
GPATCH2	0.0550422	0.00101142
SDCCAG8	0.0549906	0.115774
TXNDC9	0.054955	0.00166348
RAB30-AS1	0.0549507	0.00567415
SGPL1	0.0549442	6.39246e-06
SLFN5	0.0549383	0.00101003
ALPK2	0.0549297	0.0144845
TEX10	0.0547404	5.79298e-10
SFT2D3	0.0546743	0.0241065
CYB5R3	0.0546527	0.0501142
SETD5	0.0546266	0.000230162
NBPF9	0.0545672	8.75665e-07
RNF185	0.0545425	0.000202329
VPS37C	0.0544548	0.00421115
SLU7	0.0544542	0.0163273
GOLGA7	0.0544534	0.00304355
FRG1	0.0543165	0.103434
PLCXD1	0.0542847	0.108691
CHD4	0.0542671	0.14232
HCCS	0.0542206	0.0113902
SEPT10	0.0542156	8.82296e-14
ALYREF	0.054112	0.0350745
C11orf58	0.0541015	0.315829
CNOT6	0.0539068	3.8424e-08
TSG101	0.0539021	0.113284
RSF1	0.053881	0.00693634
D2HGDH	0.0538317	1.1364e-06
WDFY1	0.0537885	0.0317132
RNH1	0.0537779	0.364576
SDC4	0.0537638	0.0439033
SCYL2	0.0537528	0.00447093
PDP1	0.0537454	0.493651
WHRN	0.0537365	5.47436e-08
ARHGEF40	0.0535512	0.00600295
BCKDK	0.053539	0.00556359
GTF2A1	0.0534453	4.31223e-08
PIM1	0.0534401	0.000123431
TGFBI	0.0534031	0.000165949
PELO	0.0533509	8.50631e-06
HOOK3	0.0532931	0.509446
NFKB1	0.05327	0.679965
AKR1C1	0.0532189	2.29979e-08
TTC32	0.0531929	0.061654
TP53INP2	0.0531883	0.360432
UBXN4	0.0531715	0.109424
ETV6	0.0531583	0.184144
HNRNPAB	0.0531438	0.0259276
POLR2L	0.0529926	0.812084
DCAF13	0.0528481	0.000201404
TUBB6	0.052825	0.14499
TNFSF8	0.0527993	0.000284552
G3BP1	0.0527703	0.350554
AF213884.3	0.0527331	0.000369814
FICD	0.0526379	1.15592e-13
FPGS	0.0526007	0.00530119
ZNF148	0.052551	0.00998953
FEM1B	0.0525441	0.0306971
B9D2	0.0524438	6.49099e-06
BRD9	0.0524347	0.0274305
SLC36A1	0.0523558	0.00303218
LINC02001	0.0523412	0.0012189
C3orf38	0.052156	3.40573e-06
PYROXD1	0.0521538	0.0256472
TMED2	0.0521091	0.360968
LSM1	0.0520572	0.00301179
ATXN7L3B	0.052023	0.0216929
DPYSL3	0.05201	3.4275e-13
DAAM1	0.0519823	2.02305e-10
ARIH1	0.0519627	0.434799
CNOT1	0.0518881	0.162088
SOCS4	0.0518647	0.0450198
DDB1	0.0518569	0.00991911
CNIH4	0.0518514	0.14069
PTPN1	0.0518464	0.363406
RCAN3	0.0517939	0.00317971
MPLKIP	0.051791	0.000678275
HIGD1A	0.0517732	7.27738e-07
OTUD6B-AS1	0.0517113	4.35424e-05
FEZ2	0.0517054	0.000146175
UBE2D2	0.0516946	0.157397
ACTR10	0.0516787	0.00723184
CYTH2	0.0515901	3.62516e-06
LINC01010	0.0515011	6.60003e-11
SLC41A2	0.0514881	1.07424e-12
MYO1E	0.0513955	2.15333e-08
PPP1R18	0.0513697	0.432092
SF3B5	0.0513363	0.469805
TALDO1	0.0512421	0.337527
ITGA5	0.0512377	0.722982
RPTOR	0.0512046	0.00137341
ZFC3H1	0.0511996	0.439982
PPP2R2A	0.0511721	0.0502703
PPTC7	0.0511621	0.469683
HES4	0.0510754	0.0279039
GIPR	0.0510611	4.86301e-10
CAPZB	0.0510066	0.46847
OSTM1	0.0510016	0.000382257
SERPINB10	0.0509354	4.74027e-11
CHORDC1	0.0508851	6.08019e-05
AKT1S1	0.0508158	0.000764794
TM2D2	0.0507768	1.89503e-10
CANT1	0.0507169	0.0121251
CNST	0.0506967	0.19925
CDKN2AIP	0.0505202	1.83865e-07
DERL2	0.0504385	9.00059e-05
TMEM60	0.0503848	1.63047e-05
COG3	0.0502956	0.0102748
TSPYL1	0.05023	0.0189388
RAPH1	0.0502048	0.000299374
PLEKHF2	0.0501925	0.179942
RHBDD2	0.0501754	9.15717e-06
MORF4L2	0.0501661	0.0459515
TPR	0.0500789	0.106301
SNF8	0.0500595	0.201899
AC007384.1	0.0500156	7.5352e-07
SREK1IP1	0.0500153	0.0616991
RMND5A	0.0499487	0.0363583
ZNF438	0.0499149	1.91607e-12
ARHGAP5	0.0498184	5.03443e-06
MYC	0.0497922	0.205056
ZNF791	0.0497347	0.0184116
SMPDL3A	0.0496314	0.0458854
RNF144B	0.0496053	0.0888094
SF3B4	0.049575	0.111489
PICALM	0.049567	0.576299
COPB2	0.0495054	7.27998e-06
CDC26	0.0492503	1.04838e-06
PPP1R11	0.0491779	0.00672679
BPGM	0.0491358	2.42447e-05
YRDC	0.049087	5.04933e-06
CBL	0.0490681	0.000368772
GTF2H1	0.0490477	5.03999e-05
MAPK8	0.0489537	0.00134359
PFDN5	0.0489402	0.929672
GBP5	0.0488375	0.0964274
TPMT	0.048815	0.015714
GSDME	0.0487807	5.14251e-05
PDS5A	0.04871	0.00410222
SRRT	0.048424	0.0114634
IGF2R	0.048379	0.0100824
MOAP1	0.0483531	0.0311905
CDCP1	0.048299	3.26979e-06
MORC3	0.0482835	0.00432019
PDE6H	0.0482478	3.13268e-05
ADAP1	0.0482246	0.171204
AC093673.1	0.0481252	0.000834605
SLC36A4	0.0481077	0.400062
CREB3	0.0480398	0.0397261
ACAA2	0.0480016	0.068665
TKTL1	0.0479884	3.49991e-05
CRIPT	0.0479702	0.00522867
UBN1	0.0479078	0.00572591
PSMB8-AS1	0.0478843	9.15717e-06
HDAC9	0.047841	1.9965e-05
RER1	0.0478049	0.0410868
RLIM	0.0477737	0.0267389
CARD6	0.0477055	1.47786e-06
ADAMDEC1	0.0476776	1.09399e-07
EIF4G1	0.0476249	0.052033
FAM131A	0.0475674	1.70927e-10
ZNF326	0.047445	0.129709
CCDC18	0.0474108	1.79276e-06
MFSD11	0.047276	0.00101481
IFIT5	0.0472469	8.22471e-06
MCTP2	0.0472266	7.26689e-06
MSN	0.0472243	0.712825
LARP4B	0.0472133	0.0230073
PAM	0.0472033	1.3781e-08
MIF	0.047153	0.176476
AGO3	0.0471318	0.000471789
CSNK2A1	0.0471235	0.0205625
ACAT2	0.0470352	0.0100102
HERC5	0.0469894	0.000172856
ELK1	0.0469651	0.00914946
RPL30	0.0469639	0.500283
GNG11	0.0469094	7.74175e-05
ZNF668	0.0468922	0.00330413
VAPB	0.0467571	0.0579647
COMMD5	0.0467026	0.00011615
FUNDC2	0.046694	0.152985
MITF	0.0466784	1.64308e-08
INTS6	0.0466573	0.400119
RBM47	0.0465982	0.218508
C19orf25	0.0465479	0.00106188
ARPP19	0.0464608	0.182577
VMO1	0.0464116	1.03557e-06
MYOF	0.0464092	0.00500329
IFIT1	0.0463798	0.00255422
TBC1D15	0.0463132	0.299955
FBXW11	0.0462488	0.0408395
PLRG1	0.0461684	0.000355317
PRELID3B	0.0461407	0.00807606
MARCH7	0.0461012	0.212123
AC003092.1	0.0460798	3.56216e-11
ERO1B	0.045958	0.0186461
CDK14	0.0459455	0.000121658
SHLD2	0.0459367	0.00106194
BRAP	0.0458655	0.000900107
NDFIP1	0.0458579	0.475289
NAA30	0.0457663	0.00191564
KAT5	0.0457297	0.0213024
MRPL51	0.0456113	0.00601475
TWF1	0.0454526	0.00631672
DTX3L	0.0454473	0.0558801
AC004130.1	0.0454444	1.37548e-05
SUMO4	0.0454319	4.43933e-06
SIK2	0.0453721	1.19915e-05
NIPBL	0.0452617	0.619474
PLEKHA5	0.0452578	0.00267719
GOLGA3	0.0452547	5.98874e-05
PHF5A	0.0452181	7.88953e-05
RREB1	0.0451414	0.177031
CCDC130	0.0450946	7.51303e-05
NMB	0.0449045	0.00178769
ARL6IP6	0.0448901	0.000159538
AC091271.1	0.0448612	0.0230919
FAM129B	0.0448442	0.1009
DEK	0.0448404	0.717511
PSMB3	0.0447109	0.573728
DUSP16	0.0446498	3.4838e-08
DDX6	0.0446224	0.375002
MRPL14	0.0446078	0.0971599
AP3D1	0.0445287	0.0448101
UHRF1BP1L	0.0444862	0.00422001
SOX12	0.0444799	2.952e-10
TSHZ1	0.0443611	0.0181423
BLM	0.044295	0.00119732
HGS	0.04429	0.115903
C3	0.04425	1.1495e-07
IP6K2	0.0441862	0.00134439
ZHX2	0.0441218	7.5137e-10
COX17	0.0441194	0.378395
ZNF654	0.0440816	3.88026e-06
AC245297.3	0.0440127	0.030819
TEX14	0.0439033	0.0118213
C6orf106	0.0438562	7.79446e-05
MRPS18C	0.0438422	0.0825799
ABTB2	0.0438205	3.15466e-12
MED15	0.0438049	0.158187
IFT88	0.0437348	0.00965776
MID1IP1	0.0436579	0.682592
PPP2CB	0.0435641	0.00268487
FER	0.0434814	2.31944e-06
XPO1	0.0434668	0.00281224
ZDHHC6	0.0434409	0.0161127
MCRIP1	0.0433799	0.0261332
NME1	0.0433124	0.000201853
SDHA	0.0431669	0.000260428
CALU	0.0431318	0.00726678
KIN	0.0431121	0.00645019
TAF9	0.0430751	0.000595174
PGM3	0.0430474	1.44015e-06
BCAP31	0.0430072	0.159542
MFHAS1	0.0429165	0.0114563
HEY1	0.0428946	4.1817e-06
GOLGA2	0.0427405	0.00393768
PIAS4	0.0427184	2.59607e-07
NDST2	0.0427141	5.74004e-05
AC090192.2	0.0427041	2.39788e-20
DNAJB14	0.0425847	0.00220768
UBE2Q1	0.042571	0.0162212
TRAPPC10	0.0425607	0.0236556
TMED10	0.0425541	0.180285
PFKP	0.0425262	7.87858e-06
XAF1	0.0424877	0.115836
SCFD1	0.0423908	0.0811284
DNAJB4	0.0423731	0.238135
DDX58	0.0423698	1.3663e-06
HELZ2	0.0423609	1.95833e-05
LINC00324	0.0423505	3.67679e-05
LAMP1	0.0423339	0.568869
NXF1	0.0423174	0.0762718
IFRD1	0.0422586	0.400282
RBM5	0.0422029	0.29822
MFSD12	0.0421403	0.0365288
NF1	0.0421246	0.000101518
SNX1	0.0420362	0.00257498
WASHC5	0.0419316	0.0144305
WSB2	0.0419193	0.000667547
OAS2	0.0418815	0.000483433
IFT57	0.0418523	0.000132229
AC003101.2	0.0418484	1.37513e-07
ISCA1	0.0417853	0.320786
HELB	0.0417698	0.00154826
ZKSCAN1	0.0417306	0.00970319
SIRPA	0.0416074	0.362704
OSTC	0.0415817	0.223553
USP34	0.0415186	0.221763
TTC14	0.0415017	0.0989278
MMP14	0.0414859	8.45846e-15
VDAC1	0.0414318	0.572599
DCUN1D3	0.041412	0.0410257
MRPL20	0.0414003	0.48486
ADCY3	0.041375	0.00474112
PAF1	0.0413646	0.00929079
ARMCX3	0.0413377	0.0017448
B3GNT2	0.0412493	0.0233534
HMGCL	0.0412345	8.57028e-08
ARPC5L	0.0412219	0.0665198
RNF10	0.0411484	0.260461
ZFR	0.0411364	0.184039
PDCD6	0.0410728	0.0870448
INSIG2	0.0410259	0.0101369
CCR5	0.041003	1.2898e-06
SRFBP1	0.0409525	3.73768e-05
TMEM106A	0.040925	2.34629e-07
KCMF1	0.0408221	0.0522482
FBXO33	0.0408035	0.00591232
UTP6	0.0406969	0.00509895
PPP3CC	0.040664	1.47558e-05
SLC25A33	0.0405515	0.00668487
UBAP2	0.0404912	0.0228111
NIP7	0.0404682	4.74297e-05
HEATR5B	0.0404351	0.000822599
SLC39A13	0.0404258	0.000570163
ABHD17B	0.0404241	0.0276086
TINF2	0.040409	0.0404058
COX20	0.0403996	0.129517
ISY1	0.0402221	0.00914946
TMEM206	0.0401425	1.62644e-06
BIRC2	0.0401325	0.473096
TOR4A	0.0401099	0.0125527
MMGT1	0.0400093	0.108352
TFDP1	0.0399827	0.0457322
NPLOC4	0.0399821	0.00143343
MCRS1	0.0398724	0.0282971
SLC25A13	0.0398347	0.115914
WDFY2	0.0398244	0.260823
SLC35F5	0.0397328	4.50815e-05
USE1	0.0396821	0.130417
GPATCH11	0.0396807	7.80566e-06
FILIP1L	0.0396455	0.0313423
GABPB1-AS1	0.0396061	0.122937
INF2	0.0395791	0.000541994
CD226	0.0395597	0.000885371
SNX13	0.0395404	0.0184116
MOB2	0.0394531	0.00650968
CCDC32	0.0394397	7.48909e-06
YWHAH	0.039431	0.0601915
GM2A	0.0393888	0.225577
KDM5B	0.0393687	0.000473813
EPS8	0.0393458	3.69839e-05
PGS1	0.039266	0.219669
ADO	0.0392571	0.000733136
DTNA	0.0392406	6.89295e-05
NASP	0.0392128	0.0861059
SERPINB9P1	0.0391696	0.000102625
TBC1D9	0.0391576	0.449068
GZMB	0.0391487	5.48354e-08
N4BP2	0.0390449	0.508456
TPI1	0.0390095	0.809257
RSPRY1	0.0388958	0.0314062
C16orf87	0.038892	0.208635
ACSL3	0.0388667	0.593795
FBXO28	0.038856	0.0604495
PSMD4	0.0387405	0.210212
NAB1	0.038728	0.148476
SLC25A24	0.0387103	0.0253477
RLF	0.0386983	0.188457
ST13	0.0386848	0.671969
REST	0.0386487	0.20569
CFAP20	0.0386048	0.00590052
HPS5	0.038585	0.00573949
MARCH6	0.0385537	0.585983
VAMP3	0.0385231	0.410008
RAB11A	0.0385174	0.198339
AC091173.1	0.0385152	0.0265584
TOR1AIP1	0.0384775	0.000133784
CNOT3	0.0384583	0.000138674
ASMTL	0.0384481	0.148151
OAS1	0.0383813	5.77517e-05
GCNA	0.0383774	9.70227e-05
SUPT5H	0.0383168	0.198201
BLOC1S4	0.0382856	0.000107131
CD274	0.0382733	8.61279e-10
RRP36	0.0382672	3.5894e-05
KLHDC10	0.0382295	0.179498
TMEM199	0.0381214	0.000940525
C1orf21	0.0380816	8.56419e-13
MYO10	0.0380619	4.10699e-07
NT5E	0.0379991	2.13394e-11
NFYC	0.0379628	0.0359406
NT5C2	0.0378797	0.00855115
AL121992.2	0.0378358	3.66453e-05
TDG	0.0378266	0.00585542
SPAG5	0.0378067	0.0115946
MRPS24	0.0377926	2.32193e-08
COQ7	0.0377482	0.00447093
TSSC4	0.0377282	0.0644409
RFX1	0.0377226	0.299201
PIK3C3	0.037711	0.00252924
SUPT6H	0.0376815	0.0902018
B3GALT6	0.037679	0.00221175
RBBP8	0.0376368	0.0930214
UXS1	0.0375324	0.00259301
ACIN1	0.0375221	0.3262
MGAT2	0.0374458	0.082978
NFKBIE	0.0373455	0.390046
RFX2	0.0373207	0.126541
KLHL28	0.0372411	0.00119465
CRY1	0.0372303	0.0130282
UBALD1	0.0372092	8.48038e-05
DUSP14	0.0371555	8.56789e-08
INPP5A	0.0371355	0.0075783
NFKB2	0.0370838	0.718508
SMIM12	0.0370332	0.00451604
AC017002.3	0.0370215	7.41759e-13
PTBP3	0.0369712	0.163869
RBBP5	0.0369502	0.00239043
MLF1	0.0369382	0.000682338
CLPTM1	0.0368998	0.0612103
TOLLIP	0.0368879	0.164007
VNN1	0.0368751	0.101041
SMARCB1	0.0368205	0.026924
PPARG	0.0367989	0.00556359
OAS3	0.0367421	0.0088552
C22orf42	0.0367364	3.58137e-11
DESI2	0.036694	0.00621893
SH3D21	0.0366713	1.93616e-07
MOB3B	0.0366674	1.06477e-05
SLC4A7	0.0366652	0.556545
HSPD1	0.0366495	0.0137043
ELOF1	0.0365652	0.1598
MPDU1	0.03654	0.682682
NPEPPS	0.036479	0.192176
HSPA13	0.0364738	0.00114655
AP5Z1	0.0364468	0.00360282
AC090673.1	0.036354	7.16551e-15
AC100810.1	0.0363423	0.0685113
FBXO11	0.0362921	0.704035
EMC6	0.0362699	0.0965961
SLC9A9	0.0362694	0.0212069
ITPR1	0.0362659	0.00906834
RBM14	0.0362404	0.172871
ZNF394	0.0361701	0.356529
TM4SF1	0.0361571	1.1626e-12
RAB1B	0.0361373	0.33735
COPA	0.0361125	0.172212
KCNN4	0.0361064	0.0214469
PGRMC1	0.036101	0.0511228
TMED7	0.0360821	0.366865
LPCAT1	0.0360707	0.0405637
PRDM4	0.0360652	0.00121346
SLC39A7	0.0360538	8.7809e-08
AKT3	0.0360443	6.29283e-05
UBA6	0.0360323	0.0361822
AC074117.1	0.0359545	0.00252078
CCDC117	0.0358897	0.103361
RAB3GAP1	0.0358885	0.0982431
DVL3	0.0358484	0.0566881
SPOP	0.0358131	0.0118413
ARL8A	0.0357594	0.0846858
FAM32A	0.0356613	0.491652
CCT4	0.0356347	0.30496
SIRT7	0.0356265	0.111036
STIP1	0.0355696	0.000381903
STAG2	0.0355265	0.808461
DGAT2	0.0354965	0.00956028
TMEM87A	0.0354843	0.374545
UBASH3B	0.0354728	0.00120325
MED31	0.0353381	0.181065
MAF	0.0353133	0.00134192
MED7	0.0352731	0.000180613
CEP135	0.0352501	0.0140336
LLPH	0.0352068	0.304087
TROVE2	0.0351823	0.368881
AL451165.2	0.0351741	1.0967e-06
SMARCA5	0.0351641	0.69866
PRPF40A	0.0351415	0.636506
STAT3	0.0351386	0.43415
GPAT4	0.0350635	0.195831
PSMA3-AS1	0.0350316	0.49136
MGRN1	0.035013	0.394754
AP001437.1	0.0350107	1.88829e-05
ATG101	0.0350066	0.0599918
SIRT6	0.0349705	0.00473498
TRAPPC4	0.0349338	0.129705
HSDL1	0.0349206	0.209307
LCORL	0.0348447	0.0114502
KIAA2026	0.0348422	0.0219966
SPTLC1	0.0348382	0.0901236
SERTAD3	0.0347653	0.0464013
EZH2	0.0347544	0.127992
TNF	0.0347436	0.558282
SEMA3C	0.0347149	0.000614148
CHM	0.0346776	0.000678275
WDR37	0.0346743	0.104801
BIN1	0.0346668	0.201263
FLOT1	0.0346375	0.501461
POLDIP3	0.0346091	0.0480084
AC008467.1	0.0345935	2.19664e-09
KDM5A	0.0345908	0.0599639
ZBTB38	0.0345275	0.00468945
ZNRF1	0.0345052	0.0133732
CNOT4	0.0344756	0.0327207
TNS3	0.0343991	0.00092176
OSBP	0.034307	0.384143
VTI1A	0.0342755	0.466483
THAP11	0.0342569	6.14291e-05
FBXO38	0.0342456	0.00623871
LAMTOR3	0.0342225	0.0848756
DHRS1	0.0341843	0.00877379
KLHL18	0.0341543	0.0554128
SLC25A34	0.034153	0.0075743
TENT2	0.0340601	0.342725
APOBR	0.0339742	0.369832
ERC1	0.0339479	0.13627
SIPA1L2	0.0339312	0.000627085
LYRM2	0.0338762	0.527177
SCML1	0.0338524	0.149001
HECW2	0.0337582	1.61265e-06
CCDC47	0.0336353	0.410618
GBP3	0.0335988	0.525078
PEX16	0.033592	0.199454
RBM22	0.0335548	0.0796491
CSF2	0.0335271	0.131577
GMPPB	0.0333987	1.75883e-06
UAP1	0.0333826	0.00388375
AC012306.2	0.0333701	0.00111679
UBAC2	0.0333693	0.656269
TXLNA	0.0333568	0.018257
CRIP2	0.0333419	2.56142e-05
MROH1	0.0333214	0.383732
MAPK1IP1L	0.0332482	0.643239
PPP1R10	0.0332258	0.806388
C6orf48	0.033202	0.218698
HEXB	0.0331815	0.46039
ABHD12	0.0331605	0.0399772
ETNK1	0.0331378	0.0712712
RHOG	0.0330931	0.136243
ATP11C	0.0330892	0.000804226
PPP6C	0.0329681	0.283224
TOM1	0.0329627	0.327069
ABLIM1	0.0329281	0.000229538
E2F3	0.0329261	0.0380568
CCND1	0.032908	2.6399e-07
TOR1AIP2	0.032898	0.127284
WDFY3	0.0328957	0.337243
DENND1B	0.0328908	0.154828
UBXN1	0.032872	0.872638
RNF2	0.0328717	0.00157892
IKBKG	0.0328597	0.0644661
STK3	0.0328323	0.00017978
IFNAR1	0.0327704	0.483009
PTCH2	0.0327184	0.0390182
RABIF	0.032701	0.130742
KLHL9	0.0326813	0.0110863
KATNBL1	0.0326513	0.00138729
RBM18	0.0326417	0.000721603
SRSF5	0.0326198	0.752331
FLII	0.032597	0.0427087
SGPP2	0.0325532	1.94214e-09
ASXL1	0.0325496	0.0693769
ZMYM5	0.0324722	0.0123196
TMEM159	0.0324311	0.00306724
TRIM36	0.0324065	1.70927e-10
CLIP1	0.0323443	0.660331
AVL9	0.032329	0.0884342
GGA1	0.0323282	0.562386
FRAT2	0.032309	0.00834406
IPO5	0.032283	0.01609
SDHAF2	0.0322442	0.0468089
HSPA4	0.0322278	0.0692701
ENY2	0.0322277	0.652365
SETX	0.0322184	0.420019
PDSS1	0.0322025	0.188043
HIPK1-AS1	0.0322016	0.0134558
GOLGA4	0.0321815	0.161922
CDC42EP4	0.0321627	0.00108195
NOV	0.0320986	0.173335
NCKAP1L	0.0320808	0.331501
HMGA2	0.0320411	7.78469e-08
RHOH	0.0320325	0.186878
TMEM115	0.032012	4.82573e-05
FBXL20	0.0320072	0.0548479
BRMS1	0.0319511	0.04359
RANBP9	0.0319461	0.140496
PPP1R3E	0.0319419	8.78574e-05
AL355075.4	0.0319133	0.00658912
MUC12	0.0319075	0.01109
BAALC	0.0319073	2.25994e-20
COA6	0.0318907	0.000890201
OAF	0.0318661	0.328241
IBTK	0.0318546	0.27268
PLEKHG2	0.0317617	0.466584
ILF3	0.0317332	0.493801
TMEM43	0.0317092	0.0878345
FAH	0.0316977	2.89529e-05
MLKL	0.0316948	0.0110062
TNFRSF4	0.0316767	0.00882157
GGH	0.0316567	0.148476
SAMD9L	0.0316433	0.0182544
FEM1C	0.0316293	0.640702
SRSF10	0.0316204	0.481098
SACS	0.0316054	0.0112892
ENTPD7	0.0315482	9.95497e-10
MAGOH	0.0315405	0.50816
LRCH3	0.0315315	0.138504
TOGARAM1	0.0315302	0.00507395
MMP10	0.0314818	0.404239
ANO6	0.0314757	0.0458083
EPG5	0.0314542	0.335926
NUTM2B-AS1	0.0314158	0.35025
SVIL	0.0313859	0.166002
RAB35	0.031373	0.076888
C1D	0.0313488	0.510401
SLC39A6	0.0313324	0.181196
SPART	0.0313169	0.0191971
FLT1	0.0312553	0.0629174
C17orf49	0.0312515	0.188465
EPC2	0.0312046	0.214995
CREB1	0.0311701	0.26173
AC006449.6	0.0311383	0.273099
SRSF1	0.0310587	0.477404
TOX4	0.0310248	0.49232
UBR2	0.0309823	0.148151
UBE2W	0.0309767	0.126027
MLF2	0.0309743	0.588577
SLC9A3R2	0.0309158	1.94015e-06
KCP	0.0308964	7.97134e-06
IL10	0.0308748	0.171171
DYRK1B	0.0308261	4.76931e-05
AEN	0.0308188	0.0184728
PNKP	0.030795	0.018882
AC025159.1	0.0307899	0.00280017
SLC1A3	0.0307293	0.147801
ASH1L-AS1	0.0306764	0.00260285
ARMT1	0.0306515	0.00114216
MAFA	0.0306417	2.95595e-06
FAM104A	0.0306163	0.00866933
TFE3	0.0306133	0.011851
EDN1	0.0305974	0.236355
CNBD2	0.0305513	0.00449609
AHSA1	0.0304976	0.0110928
SRSF4	0.0304716	0.577944
TBC1D23	0.0304426	0.176227
PUF60	0.0303956	0.530258
AL590428.1	0.0303868	0.000110793
NIPA1	0.0303611	1.57793e-07
MRPL27	0.0303528	0.107115
[truncated: 19,372 more rows]
